# Supplementary material for: Genome sequence of the pattern forming Paenibacillus vortex bacterium reveals potential for thriving in complex environments
Source: BMC Genomics. 2010 Dec 17;11:710. doi: 10.1186/1471-2164-11-710 (PMC3012674; doi:10.1186/1471-2164-11-710)
Supplement: Additional file 7 — A set of 500 complete bacterial genomes of 2-10 Mbp genome size, which were used in the detailed comparative genomic analysis with the P. vortex genome. [file 1471-2164-11-710-S7.XLS]

## Sheet: Sheet1
taxon_oid	NCBI Taxon ID	Genome	Genome mbp
641228474	329726	Acaryochloris marina MBIC11017	8.3616
640427101	349163	Acidiphilium cryptum JF-5	3.96308
639633001	351607	Acidothermus cellulolyticus 11B	2.44354
639633002	397945	Acidovorax avenae citrulli AAC00-1	5.35277
639633003	232721	Acidovorax sp. JS42	4.58515
642555102	405416	Acinetobacter baumannii ACICU	3.99669
640069301	400667	Acinetobacter baumannii ATCC 17978	4.00146
641522602	509173	Acinetobacter baumannii AYE	4.04873
641522603	509170	Acinetobacter baumannii SDF	3.478
637000002	62977	Acinetobacter sp. ADP1	3.59862
640069302	416269	Actinobacillus pleuropneumoniae L20	2.27448
641522604	434271	Actinobacillus pleuropneumoniae sv 3 JL03	2.24206
642555103	537457	Actinobacillus pleuropneumoniae sv 7, AP76	2.34544
640753001	339671	Actinobacillus succinogenes 130Z	2.31966
639633004	380703	Aeromonas hydrophila hydrophila ATCC 7966	4.74445
641522605	382245	Aeromonas salmonicida salmonicida A449	5.04054
639279301	176299	Agrobacterium tumefaciens C58 (Cereon)	5.67347
639279302	176299	Agrobacterium tumefaciens C58 (Dupont)	5.67406
642555104	349741	Akkermansia muciniphila ATCC BAA-835	2.6641
637000004	393595	Alcanivorax borkumensis SK2	3.12014
637000005	187272	Alkalilimnicola ehrlichei MLHE-1	3.27594
640753002	293826	Alkaliphilus metalliredigens QYMF	4.92957
641228475	350688	Alkaliphilus oremlandii OhILAs	3.12356
642555105	314275	Alteromonas macleodii Deep ecotype, DSM 17117	4.41228
637000006	240292	Anabaena variabilis ATCC 29413	7.0686
637000007	290397	Anaeromyxobacter dehalogenans 2CP-C	5.01348
642555106	447217	Anaeromyxobacter sp K	5.06163
640753003	404589	Anaeromyxobacter sp. Fw109-5	5.27799
643348508	491915	Anoxybacillus flavithermus WK1	2.84675
640753004	367737	Arcobacter butzleri RM4018	2.34125
639633005	290340	Arthrobacter aurescens TC1	5.22665
639633006	290399	Arthrobacter sp. FB24	5.07048
639633007	62928	Azoarcus sp. BH72	4.37604
637000012	76114	Azoarcus sp. EbN1	4.72726
641228476	438753	Azorhizobium caulinodans ORS 571	5.36977
640753005	326423	Bacillus amyloliquefaciens FZB42	3.91859
637000014	198094	Bacillus anthracis Ames	5.22729
637000013	261594	Bacillus anthracis Ames Ancestor	5.50393
637000015	260799	Bacillus anthracis Sterne	5.22866
637000016	222523	Bacillus cereus ATCC 10987	5.43229
637000017	226900	Bacillus cereus ATCC 14579	5.42708
640753006	315749	Bacillus cereus cytotoxis NVH 391-98	4.09416
637000018	288681	Bacillus cereus E33L	5.84323
637000019	66692	Bacillus clausii KSM-K16	4.30387
637000020	272558	Bacillus halodurans C-125	4.20235
639279303	279010	Bacillus licheniformis ATCC 14580 (Goettingen)	4.22264
639279304	279010	Bacillus licheniformis ATCC 14580 (Novozymes)	4.22233
640753007	315750	Bacillus pumilus SAFR-032	3.70446
637000022	224308	Bacillus subtilis 168	4.21463
639633008	412694	Bacillus thuringiensis Al Hakam	5.31303
637000023	281309	Bacillus thuringiensis sv konkukian 97-27	5.31479
641228477	315730	Bacillus weihenstephanensis KBAB4	5.87274
637000024	272559	Bacteroides fragilis NCTC 9343	5.2417
637000025	295405	Bacteroides fragilis YCH46	5.31099
637000026	226186	Bacteroides thetaiotaomicron VPI-5482	6.2934
640753008	435590	Bacteroides vulgatus ATCC 8482	5.16319
641228478	382640	Bartonella tribocorum CIP 105476	2.6424
637000030	264462	Bdellovibrio bacteriovorus HD100	3.78295
641522606	395963	Beijerinckia indica indica ATCC 9039	4.41862
642555107	205913	Bifidobacterium longum DJO10A	2.38953
641522607	360910	Bordetella avium 197N	3.73225
637000032	257310	Bordetella bronchiseptica RB50	5.33918
637000033	257311	Bordetella parapertussis 12822	4.77355
637000034	257313	Bordetella pertussis Tohama I	4.08619
641228479	94624	Bordetella petrii	5.28795
637000038	224911	Bradyrhizobium japonicum USDA 110	9.10583
640427103	288000	Bradyrhizobium sp. BTAi1	8.49351
640427104	114615	Bradyrhizobium sp. ORS278	7.45659
637000039	262698	Brucella abortus bv 1 9-941	3.28645
642555110	430066	Brucella abortus S19	3.28394
641228480	483179	Brucella canis ATCC 23365	3.31277
637000040	224914	Brucella melitensis 16M	3.29493
637000041	359391	Brucella melitensis bv Abortus 2308	3.27831
640427105	444178	Brucella ovis ATCC 25840	3.27559
637000042	204722	Brucella suis 1330	3.31517
641228481	470137	Brucella suis ATCC 23445	3.32461
641522608	398577	Burkholderia ambifaria MC40-6	7.64254
637000046	331271	Burkholderia cenocepacia AU 1054	7.27912
639633014	331272	Burkholderia cenocepacia HI2424	7.70284
641522609	406425	Burkholderia cenocepacia MC0-3	7.97139
637000047	339670	Burkholderia cepacia AMMD	7.52857
637000048	243160	Burkholderia mallei ATCC 23344	5.83553
640069303	412022	Burkholderia mallei NCTC 10229	5.7423
640069304	320389	Burkholderia mallei NCTC 10247	5.84838
639633015	320388	Burkholderia mallei SAVP1	5.2324
642555111	395019	Burkholderia multivorans ATCC 17616	7.00881
642555112	391038	Burkholderia phymatum STM815	8.67656
642555113	398527	Burkholderia phytofirmans PsJN	8.21466
640069305	357348	Burkholderia pseudomallei 1106a	7.08925
637000049	320372	Burkholderia pseudomallei 1710b	7.30805
640069306	320373	Burkholderia pseudomallei 668	7.0404
637000050	272560	Burkholderia pseudomallei K96243	7.24755
637000051	269483	Burkholderia sp. 383	8.67628
637000052	271848	Burkholderia thailandensis E264	6.72397
640069307	269482	Burkholderia vietnamiensis G4	8.39107
637000053	266265	Burkholderia xenovorans LB400	9.73114
640427106	351627	Caldicellulosiruptor saccharolyticus DSM 8903	2.97027
640753009	360104	Campylobacter concisus 13826	2.09941
640753010	360105	Campylobacter curvus 525.92	1.97126
640753012	360109	Campylobacter jejuni doylei 269.97	1.84511
641522610	477974	Candidatus Desulforudis audaxviator MP104C	2.34948
642555116	174633	Candidatus Kuenenia stuttgartiensis	4.21833
637000059	264201	Candidatus Protochlamydia amoebophila UWE25	2.41446
637000060	246194	Carboxydothermus hydrogenoformans Z-2901	2.40152
637000061	190650	Caulobacter crescentus CB15	4.01695
641522612	366602	Caulobacter sp. K31	5.8894
642555119	498211	Cellvibrio japonicus Ueda107	4.57657
642555120	517417	Chlorobaculum parvum NCIB 8327	2.28925
637000072	340177	Chlorobium chlorochromatii CaD3	2.57208
642555121	290315	Chlorobium limicola DSM 245	2.76318
642555122	331678	Chlorobium phaeobacteroides BS1	2.7364
639633020	290317	Chlorobium phaeobacteroides DSM 266	3.1339
637000073	194439	Chlorobium tepidum TLS	2.15494
641228485	324602	Chloroflexus aurantiacus J-10-fl	5.25854
642555123	517418	Chloroherpeton thalassium ATCC 35110	3.29346
637000074	243365	Chromobacterium violaceum ATCC 12472	4.75108
637000075	290398	Chromohalobacter salexigens DSM 3043	3.69665
640753015	290338	Citrobacter koseri ATCC BAA-895	4.73536
640427108	443906	Clavibacter michiganensis michiganensis NCPPB 382	3.39524
642555124	31964	Clavibacter michiganensis sepedonicus ATCC 33113	3.40379
637000076	272562	Clostridium acetobutylicum ATCC 824	4.13288
640753016	290402	Clostridium beijerinckii NCIMB 8052	6.00063
640753017	441770	Clostridium botulinum A ATCC 19397	3.86345
640427109	413999	Clostridium botulinum A ATCC 3502	3.90326
640753018	441771	Clostridium botulinum A Hall	3.76056
641522617	498214	Clostridium botulinum A3 Loch Maree	4.25969
641522618	508765	Clostridium botulinum B Eklund 17B	3.84797
641522619	498213	Clostridium botulinum B1 Okra	4.10701
642555125	508767	Clostridium botulinum E3 Alaska E43	3.65964
640753019	441772	Clostridium botulinum F Langeland	4.01292
640069308	272563	Clostridium difficile 630	4.29813
640753020	431943	Clostridium kluyveri DSM 555	4.0238
639633021	386415	Clostridium novyi NT	2.54772
637000079	195102	Clostridium perfringens 13	3.08574
637000077	195103	Clostridium perfringens ATCC 13124	3.25668
642555126	289380	Clostridium perfringens SM101	2.922
641228486	357809	Clostridium phytofermentans ISDg	4.84759
637000080	212717	Clostridium tetani E88	2.87333
640069309	203119	Clostridium thermocellum ATCC 27405	3.8433
637000081	167879	Colwellia psychrerythraea 34H	5.37318
637000082	257309	Corynebacterium diphtheriae NCTC 13129	2.48863
637000083	196164	Corynebacterium efficiens YS-314	3.14709
639279306	196627	Corynebacterium glutamicum ATCC 13032 (Bielefeld)	3.28271
639279307	196627	Corynebacterium glutamicum ATCC 13032 (Kitasato)	3.3094
640427110	340322	Corynebacterium glutamicum R	3.3633
637000085	306537	Corynebacterium jeikeium K411	2.47682
641522620	504474	Corynebacterium urealyticum DSM 7109	2.36922
640753021	382253	Coxiella burnetii Dugway 7E9-12	2.21294
641228487	360115	Coxiella burnetii RSA 331	2.05374
637000086	227377	Coxiella burnetii RSA 493	2.03267
641522622	43989	Cyanothece sp. ATCC 51142	5.46038
637000087	269798	Cytophaga hutchinsonii ATCC 33406	4.43322
637000088	159087	Dechloromonas aromatica RCB	4.5011
641228488	319795	Deinococcus geothermalis DSM 11300	3.24702
637000092	243230	Deinococcus radiodurans R1	3.28409
641228489	398578	Delftia acidovorans SPH-1	6.76751
637000093	138119	Desulfitobacterium hafniense Y51	5.72753
641228490	96561	Desulfococcus oleovorans Hxd3	3.94417
637000094	177439	Desulfotalea psychrophila LSv54	3.65963
640069310	349161	Desulfotomaculum reducens MI-1	3.6081
637000095	207559	Desulfovibrio desulfuricans G20	3.73023
639633022	391774	Desulfovibrio vulgaris vulgaris DP4	3.66139
637000096	882	Desulfovibrio vulgaris vulgaris Hildenborough	3.77316
641228491	398580	Dinoroseobacter shibae DFL 12	4.41787
640753022	290339	Enterobacter sakazakii ATCC BAA-894	4.53078
640427113	399742	Enterobacter sp. 638	4.67646
637000101	226185	Enterococcus faecalis V583	3.35997
637000102	218491	Erwinia carotovora atroseptica SCRI1043	5.06402
642555128	465817	Erwinia tasmaniensis Et1/99	4.06786
637000103	314225	Erythrobacter litoralis HTCC2594	3.0524
637000104	362663	Escherichia coli 536	4.93892
640753023	405955	Escherichia coli APEC O1	5.49753
641522623	481805	Escherichia coli ATCC 8739	4.74622
637000105	199310	Escherichia coli CFT073	5.23123
640753024	331111	Escherichia coli E24377A	5.24929
640753025	331112	Escherichia coli HS	4.64354
637000106	83333	Escherichia coli K12	4.63968
641522625	316385	Escherichia coli K12 DH10B	4.68614
637000107	155864	Escherichia coli O157:H7 EDL933	5.61811
637000108	386585	Escherichia coli O157:H7 Sakai	5.59448
641522624	439855	Escherichia coli SMS-3-5	5.21538
637000109	364106	Escherichia coli UTI89	5.17997
637000110	316407	Escherichia coli W3110	4.64633
641522626	262543	Exiguobacterium sibiricum 255-15	3.04079
640427114	376686	Flavobacterium johnsoniae UW101	6.09687
640753027	402612	Flavobacterium psychrophilum JIP02/86	2.86199
637000111	119857	Francisella tularensis holarctica	1.89599
640753028	458234	Francisella tularensis holarctica FTA	1.89091
637000115	326424	Frankia alni ACN14a	7.49793
637000116	106370	Frankia sp. CcI3	5.43363
641228492	298653	Frankia sp. EAN1pec	8.98204
637000117	190304	Fusobacterium nucleatum nucleatum ATCC 25586	2.1745
637000118	235909	Geobacillus kaustophilus HTA426	3.59267
646311929	646311929	Geobacillus sp. Y412MC10	6.2159
640069312	420246	Geobacillus thermodenitrificans NG80-2	3.60801
642555129	404380	Geobacter bemidjiensis Bem	4.61515
642555130	398767	Geobacter lovleyi SZ	3.99487
637000119	269799	Geobacter metallireducens GS-15	4.01118
637000120	243231	Geobacter sulfurreducens PCA	3.81414
640427115	351605	Geobacter uraniumreducens Rf4	5.13636
637000121	251221	Gloeobacter violaceus PCC 7421	4.65902
641228493	272568	Gluconacetobacter diazotrophicus PAl 5	3.99959
637000122	290633	Gluconobacter oxydans 621H	2.92238
639633025	411154	Gramella forsetii KT0803	3.79847
637000123	391165	Granulobacter bethesdensis CGDNIH1	2.70836
641522630	228400	Haemophilus somnus 2336	2.26386
637000128	349521	Hahella chejuensis KCTC 2396	7.21527
639633026	349124	Halorhodospira halophila SL1	2.67845
641522632	498761	Heliobacterium modesticaldum Ice1	3.07541
640069313	204773	Herminiimonas arsenicoxydans	3.42431
641228494	316274	Herpetosiphon aurantiacus ATCC 23779	6.78543
637000135	228405	Hyphomonas neptunium ATCC 15444	3.70502
637000136	283942	Idiomarina loihiensis L2TR	2.83932
637000137	290400	Jannaschia sp. CCS1	4.40405
640753030	375286	Janthinobacterium sp. Marseille	4.11025
640753031	266940	Kineococcus radiotolerans SRS30216	4.95667
640753032	272620	Klebsiella pneumoniae pneumoniae MGH 78578	5.69489
642555133	378753	Kocuria rhizophila DC2201	2.69754
637000001	204669	Korebacter versatilis Ellin345	5.65037
639633027	387344	Lactobacillus brevis ATCC 367	2.34023
639633028	321967	Lactobacillus casei ATCC 334	2.92433
642555134	543734	Lactobacillus casei casei BL23	3.0792
637000139	390333	Lactobacillus delbrueckii bulgaricus ATCC 11842	1.865
637000141	220668	Lactobacillus plantarum WCFS1	3.34863
640427118	299033	Lactobacillus reuteri F275	1.99962
637000143	362948	Lactobacillus salivarius salivarius UCC118	2.13398
640069315	416870	Lactococcus lactis cremoris MG1363	2.52948
639633031	272622	Lactococcus lactis cremoris SK11	2.59835
637000144	272623	Lactococcus lactis lactis Il1403	2.36559
640427119	400673	Legionella pneumophila Corby	3.57647
637000146	297245	Legionella pneumophila Lens	3.40552
637000147	297246	Legionella pneumophila Paris	3.6355
637000148	272624	Legionella pneumophila pneumophila Philadelphia 1	3.39775
637000149	281090	Leifsonia xyli xyli CTCB07	2.58416
642555136	355278	Leptospira biflexa Patoc 1 (Ames)	3.95609
642555137	456481	Leptospira biflexa Patoc 1 (Paris)	3.95145
639633032	355277	Leptospira borgpetersenii sv Hardjo-bovis JB197	3.87623
639633033	355276	Leptospira borgpetersenii sv Hardjo-bovis L550	3.93178
637000150	267671	Leptospira interrogans sv Copenhageni Fiocruz L1-130	4.62737
637000151	189518	Leptospira interrogans sv Lai 56601	4.69118
642555101	380394	Leptospirillum ferrooxidans ATCC 53993	2.88504
641522635	395495	Leptothrix cholodnii SP-6	4.9094
639633034	203120	Leuconostoc mesenteroides mesenteroides ATCC 8293	2.07576
637000152	272626	Listeria innocua Clip11262	3.09311
637000154	265669	Listeria monocytogenes 4b F2365	2.90519
637000153	169963	Listeria monocytogenes EGD-e	2.94453
639633035	386043	Listeria welshimeri sv 6b SLCC5334	2.81413
641522637	444177	Lysinibacillus sphaericus C3-41	4.81746
639633036	156889	Magnetococcus sp. MC-1	4.71958
637000155	342108	Magnetospirillum magneticum AMB-1	4.96714
637000156	221988	Mannheimia succiniciproducens MBEL55E	2.31408
637000157	394221	Maricaulis maris MCS10	3.36878
639633037	351348	Marinobacter aquaeolei VT8	4.77976
640753033	400668	Marinomonas sp. MWYL1	5.10034
637000159	266835	Mesorhizobium loti MAFF303099	7.5963
637000160	266779	Mesorhizobium sp. BNC1	4.93518
642555138	481448	Methylacidiphilum infernorum V4	2.28715
640069319	420662	Methylibium petroleiphilum PM1	4.64364
637000165	265072	Methylobacillus flagellatus KT	2.97152
641228497	419610	Methylobacterium extorquens PA1	5.47115
642555139	441620	Methylobacterium populi BJ001	5.849
641522638	426355	Methylobacterium radiotolerans JCM 2831	6.89911
641522639	426117	Methylobacterium sp. 4-46	7.73703
637000166	243233	Methylococcus capsulatus Bath	3.30456
641522640	449447	Microcystis aeruginosa NIES-843	5.84279
637000167	264732	Moorella thermoacetica ATCC 39073	2.62878
641522641	36809	Mycobacterium abscessus	5.09049
639633039	243243	Mycobacterium avium 104	5.47549
637000168	262316	Mycobacterium avium paratuberculosis K-10	4.82978
637000169	233413	Mycobacterium bovis AF2122/97	4.34549
639633040	410289	Mycobacterium bovis BCG Pasteur 1173P2	4.37452
640427122	350054	Mycobacterium gilvum PYR-GCK	5.98283
637000170	272631	Mycobacterium leprae TN	3.2682
641522642	216594	Mycobacterium marinum M	6.66014
639633041	246196	Mycobacterium smegmatis MC2 155	6.98821
640069320	164757	Mycobacterium sp. JLS	6.04842
639633042	189918	Mycobacterium sp. KMS	6.25608
637000171	164756	Mycobacterium sp. MCS	5.92052
637000172	83331	Mycobacterium tuberculosis CDC1551	4.40371
640427123	336982	Mycobacterium tuberculosis F11	4.42443
640427124	419947	Mycobacterium tuberculosis H37Ra	4.41998
637000173	83332	Mycobacterium tuberculosis H37Rv	4.41153
642555140	362242	Mycobacterium ulcerans Agy99	5.80576
639633044	350058	Mycobacterium vanbaalenii PYR-1	6.49186
637000186	246197	Myxococcus xanthus DK 1622	9.13976
642555142	457570	Natranaerobius thermophilus JW/NM-WN-LF	3.19145
637000188	242231	Neisseria gonorrhoeae FA 1090	2.15392
642555143	521006	Neisseria gonorrhoeae NCCP11945	2.23618
641228498	374833	Neisseria meningitidis 053442	2.15342
639633045	272831	Neisseria meningitidis FAM18	2.19496
637000189	122586	Neisseria meningitidis MC58	2.27236
637000192	323097	Nitrobacter hamburgensis X14	5.01152
637000193	323098	Nitrobacter winogradskyi Nb-255	3.40209
637000194	323261	Nitrosococcus oceani ATCC 19707	3.52211
637000195	228410	Nitrosomonas europaea ATCC 19718	2.81209
637000196	335283	Nitrosomonas eutropha C71	2.78182
637000197	323848	Nitrosospira multiformis ATCC 25196	3.23431
637000198	247156	Nocardia farcinica IFM 10152	6.29234
639633046	196162	Nocardioides sp. JS614	5.29368
642555144	63737	Nostoc punctiforme PCC 73102	9.05919
637000199	103690	Nostoc sp. PCC 7120	7.21179
640427126	279238	Novosphingobium aromaticivorans DSM 12444	4.23331
637000201	221109	Oceanobacillus iheyensis HTE831	3.63053
640753038	439375	Ochrobactrum anthropi ATCC 49188	5.20578
643348567	504832	Oligotropha carboxidovorans OM5	3.74563
641522643	452637	Opitutus terrae PB90-1	5.95761
640427127	357244	Orientia tsutsugamushi Boryong	2.12705
642555145	334380	Orientia tsutsugamushi Ikeda	2.00899
641736167	324057	Paenibacillus sp. JDR-2	7.08275
2500645358	58172	Paenibacillus vortex	6.38483
640753039	435591	Parabacteroides distasonis ATCC 8503	4.81138
639633048	318586	Paracoccus denitrificans PD1222	5.23619
640753040	402881	Parvibaculum lavamentivorans DS-1	3.91474
637000203	272843	Pasteurella multocida multocida Pm70	2.25749
637000204	338963	Pelobacter carbinolicus DSM 2380	3.66589
639633050	338966	Pelobacter propionicus DSM 2379	4.24112
637000205	319225	Pelodictyon luteolum DSM 273	2.36484
642555146	324925	Pelodictyon phaeoclathratiforme BU-1	3.01824
640427128	370438	Pelotomaculum thermopropionicum SI	3.02537
641228500	403833	Petrotoga mobilis SJ95	2.16955
642555147	450851	Phenylobacterium zucineum HLK1	4.37923
637000206	298386	Photobacterium profundum SS9	6.40328
637000207	243265	Photorhabdus luminescens laumondii TTO1	5.68899
2501533211		Pirellula staleyi DSM 6068	6.1962
2501533208		Planctomyces limnophilus DSM 3776	5.46009
639633051	365044	Polaromonas naphthalenivorans CJ2	5.36614
637000208	296591	Polaromonas sp. JS666	5.89868
640427129	312153	Polynucleobacter sp. QLW-P1DMWA-1	2.15949
642555148	431947	Porphyromonas gingivalis ATCC 33277	2.35489
640753041	93060	Prochlorococcus marinus MIT 9215	1.73879
640069323	59922	Prochlorococcus marinus MIT 9303	2.68268
637000211	74547	Prochlorococcus marinus MIT 9313	2.41087
640069325	167555	Prochlorococcus marinus NATL1A	1.86473
637000215	267747	Propionibacterium acnes KPA171202	2.56026
642555149	290512	Prosthecochloris aestuarii SK413, DSM 271	2.5797
642555150	529507	Proteus mirabilis HI4320	4.0999
637000216	342610	Pseudoalteromonas atlantica T6c	5.18701
637000217	326442	Pseudoalteromonas haloplanktis TAC125	3.85027
640753042	381754	Pseudomonas aeruginosa PA7	6.58834
637000218	208964	Pseudomonas aeruginosa PAO1	6.2644
639279310	208963	Pseudomonas aeruginosa UCBPP-PA14	6.53765
637000219	384676	Pseudomonas entomophila L48	5.88878
637000220	220664	Pseudomonas fluorescens Pf-5	7.07489
637000221	205922	Pseudomonas fluorescens PfO-1	6.43841
640427131	399739	Pseudomonas mendocina ymp	5.07281
640427132	351746	Pseudomonas putida F1	5.95996
641522645	76869	Pseudomonas putida GB-1	6.07843
637000222	160488	Pseudomonas putida KT2440	6.18186
641522646	390235	Pseudomonas putida W619	5.77433
640427133	379731	Pseudomonas stutzeri A1501	4.56742
637000223	264730	Pseudomonas syringae pv. phaseolicola 1448A	6.11245
637000224	205918	Pseudomonas syringae pv. syringae B728a	6.0937
637000225	223283	Pseudomonas syringae pv. tomato DC3000	6.53826
637000226	259536	Psychrobacter arcticus 273-4	2.6507
637000227	335284	Psychrobacter cryohalolentis K5	3.1011
640427134	349106	Psychrobacter sp. PRwf-1	2.99505
639633052	357804	Psychromonas ingrahamii 37	4.5596
640427136	381666	Ralstonia eutropha H16	7.41668
637000229	264198	Ralstonia eutropha JMP134	7.25529
637000230	266264	Ralstonia metallidurans CH34	6.91335
642555151	402626	Ralstonia pickettii 12J	5.32573
637000231	267608	Ralstonia solanacearum GMI1000	5.81092
641228502	288705	Renibacterium salmoninarum ATCC 33209	3.15525
640427137	347834	Rhizobium etli CFN 42	6.53023
642555152	491916	Rhizobium etli CIAT 652	6.44805
639633055	216596	Rhizobium leguminosarum bv. viciae 3841	7.75131
640069327	272943	Rhodobacter sphaeroides 2.4.1	4.60306
640427138	349102	Rhodobacter sphaeroides ATCC 17025	4.55713
640069328	349101	Rhodobacter sphaeroides ATCC 17029	4.48938
637000234	101510	Rhodococcus sp. RHA1	9.70274
637000235	338969	Rhodoferax ferrireducens T118	4.96978
637000236	243090	Rhodopirellula baltica SH 1	7.14558
639279312	316055	Rhodopseudomonas palustris BisA53	5.50549
637000237	316056	Rhodopseudomonas palustris BisB18	5.51384
637000238	316057	Rhodopseudomonas palustris BisB5	4.89272
637000239	258594	Rhodopseudomonas palustris CGA009	5.46764
637000240	316058	Rhodopseudomonas palustris HaA2	5.33166
642555153	395960	Rhodopseudomonas palustris TIE-1	5.74404
637000241	269796	Rhodospirillum rubrum ATCC 11170	4.40656
640753047	383372	Roseiflexus castenholzii DSM 13941	5.7233
640427139	357808	Roseiflexus sp. RS-1	5.8016
639633056	375451	Roseobacter denitrificans OCh 114	4.33123
637000248	266117	Rubrobacter xylanophilus DSM 9941	3.22575
637000249	203122	Saccharophagus degradans 2-40	5.05753
640069329	405948	Saccharopolyspora erythraea NRRL 2338	8.2128
637000250	309807	Salinibacter ruber DSM 13855	3.58733
641228504	391037	Salinispora arenicola CNS-205	5.78636
640427140	369723	Salinispora tropica CNB-440	5.18333
642555154	454166	Salmonella enterica Agona SL483	4.83664
637000253	209261	Salmonella enterica enterica sv Typhi Ty2	4.79195
642555155	439851	Salmonella enterica sv Dublin CT_02021853	4.91746
642555156	454169	Salmonella enterica sv Heidelberg SL476, CVM30485	4.98351
642555157	423368	Salmonella enterica sv Newport SL254	5.00772
642555158	554290	Salmonella enterica sv Paratyphi A AKU_12601	4.5818
642555159	439843	Salmonella enterica sv Schwarzengrund CVM19633	4.82389
637000255	99287	Salmonella typhimurium LT2	4.95137
640753048	399741	Serratia proteamaculans 568	5.49566
639633057	326297	Shewanella amazonensis SB2B	4.30614
641228507	399599	Shewanella baltica OS195	5.54754
637000256	318161	Shewanella denitrificans OS217	4.54591
637000257	318167	Shewanella frigidimarina NCIMB 400	4.84526
641522648	458817	Shewanella halifaxensis HAW-EB4	5.22692
640069331	323850	Shewanella loihica PV-4	4.60259
637000258	211586	Shewanella oneidensis MR-1	5.13141
641228508	398579	Shewanella pealeana ATCC 700345	5.17458
640427141	319224	Shewanella putrefaciens CN-32	4.65922
640753050	425104	Shewanella sediminis HAW-EB3	5.51767
637000260	60481	Shewanella sp. MR-7	4.79911
639633059	351745	Shewanella sp. W3-18-1	4.70838
641522649	392500	Shewanella woodyi ATCC 51908	5.9354
637000261	300268	Shigella boydii Sb227	4.64652
640427142	300267	Shigella dysenteriae Sd197	4.56091
637000263	198215	Shigella flexneri 2a 2457T	4.59933
637000265	373384	Shigella flexneri 5 8401	4.57428
640427143	300269	Shigella sonnei Ss046	5.05532
637000267	246200	Silicibacter pomeroyi DSS-3	4.60105
637000268	292414	Silicibacter sp. TM1040	4.1537
640753051	366394	Sinorhizobium medicae WSM419	6.81758
637000269	266834	Sinorhizobium meliloti 1021	6.69169
2500901757		Slackia heliotrinireducens RHS1, DSM 20476	3.16504
637000270	343509	Sodalis glossinidius morsitans	4.2925
639633060	234267	Solibacter usitatus Ellin6076	9.96564
640427144	392499	Sphingomonas wittichii RW1	5.91525
637000271	317655	Sphingopyxis alaskensis RB2256	3.37371
640753053	418127	Staphylococcus aureus aureus Mu3	2.88017
637000278	158879	Staphylococcus aureus aureus N315	2.83947
637000280	367830	Staphylococcus aureus aureus USA300	2.91747
637000272	273036	Staphylococcus aureus RF122	2.74253
637000282	176279	Staphylococcus epidermidis RP62A	2.64384
642555160	279808	Staphylococcus haemolyticus JCSC1435	2.69786
637000284	342451	Staphylococcus saprophyticus saprophyticus ATCC 15305	2.5779
642555161	522373	Stenotrophomonas maltophilia K279a	4.85113
642555162	391008	Stenotrophomonas maltophilia R551-3	4.57397
637000285	208435	Streptococcus agalactiae 2603V/R	2.16027
637000286	205921	Streptococcus agalactiae A909	2.12784
637000287	211110	Streptococcus agalactiae NEM316	2.21149
640753055	467705	Streptococcus gordonii Challis CH1	2.19666
641522651	516950	Streptococcus pneumoniae CGSP14	2.2092
641522652	487214	Streptococcus pneumoniae Hungary19A-6	2.24561
637000289	171101	Streptococcus pneumoniae R6	2.03862
637000290	170187	Streptococcus pneumoniae TIGR4	2.16084
637000292	370552	Streptococcus pyogenes MGAS10270	1.92825
637000299	186103	Streptococcus pyogenes MGAS8232	1.89502
640069334	388919	Streptococcus sanguinis SK36	2.38843
640427147	391296	Streptococcus suis 98HAH33	2.0957
637000302	299768	Streptococcus thermophilus CNRZ1066	1.79623
637000304	227882	Streptomyces avermitilis MA-4680	9.11989
637000305	100226	Streptomyces coelicolor A3(2)	9.05485
641522653	455632	Streptomyces griseus griseus NBRC 13350	8.54593
640753056	387093	Sulfurovum sp. NBC37-1	2.56228
637000306	292459	Symbiobacterium thermophilum IAM 14863	3.56614
637000308	1140	Synechococcus elongatus PCC 7942	2.74227
637000309	64471	Synechococcus sp. CC9311	2.60675
637000310	110662	Synechococcus sp. CC9605	2.51066
637000312	321332	Synechococcus sp. JA-2-3Ba(2-13)	3.04668
637000313	321327	Synechococcus sp. JA-3-3Ab	2.93277
641522654	32049	Synechococcus sp. PCC 7002	3.40993
640427148	316278	Synechococcus sp. RCC307	2.22491
640427149	32051	Synechococcus sp. WH 7803	2.36698
637000314	84588	Synechococcus sp. WH 8102	2.43443
637000315	1148	Synechocystis sp. PCC 6803	3.94702
639633063	335543	Syntrophobacter fumaroxidans MPOB	4.99025
637000316	335541	Syntrophomonas wolfei wolfei Goettingen	2.9362
637000317	56780	Syntrophus aciditrophicus SB	3.1793
641522655	340099	Thermoanaerobacter pseudethanolicus ATCC 33223	2.36282
641522656	399726	Thermoanaerobacter sp. X514	2.45726
637000318	273068	Thermoanaerobacter tengcongensis MB4	2.68945
637000319	269800	Thermobifida fusca YX	3.64225
637000320	197221	Thermosynechococcus elongatus BP-1	2.59386
641228511	416591	Thermotoga lettingae TMO	2.13534
637000322	262724	Thermus thermophilus HB27	2.12748
637000323	300852	Thermus thermophilus HB8	2.11606
643348585	396588	Thioalkalivibrio sp. HL-EbGR7	3.46455
637000324	292415	Thiobacillus denitrificans ATCC 25259	2.90981
637000325	317025	Thiomicrospira crunogena XCL-2	2.42773
637000326	326298	Thiomicrospira denitrificans ATCC 33889	2.20156
637000327	243275	Treponema denticola ATCC 35405	2.8432
637000329	203124	Trichodesmium erythraeum IMS101	7.75011
639633065	391735	Verminephrobacter eiseniae EF01-2	5.59794
637000333	243277	Vibrio cholerae O1 bv eltor N16961	4.03343
640427151	345073	Vibrio cholerae O395	4.13232
642555167	388396	Vibrio fischeri MJ11	4.50334
640753058	338187	Vibrio harveyi ATCC BAA-1116	6.05838
637000335	223926	Vibrio parahaemolyticus RIMD 2210633	5.16577
637000336	216895	Vibrio vulnificus CMCP6	5.1268
637000337	196600	Vibrio vulnificus YJ016	5.26009
637000341	273121	Wolinella succinogenes DSM 1740	2.11036
640753059	78245	Xanthobacter autotrophicus Py2	5.6251
637000342	190486	Xanthomonas axonopodis pv. citri 306	5.27417
637000344	190485	Xanthomonas campestris pv. campestris ATCC 33913	5.07619
637000345	316273	Xanthomonas campestris pv. vesicatoria 85-10	5.42015
637000346	291331	Xanthomonas oryzae pv. oryzae KACC10331	4.94144
637000347	342109	Xanthomonas oryzae pv. oryzae MAFF 311018	4.94022
642555170	360094	Xanthomonas oryzae pv. oryzae PXO99A	5.24008
637000348	160492	Xylella fastidiosa 9a5c	2.73175
641522659	405440	Xylella fastidiosa M12	2.47513
641522660	405441	Xylella fastidiosa M23	2.57399
637000349	183190	Xylella fastidiosa Temecula1	2.52115
640069335	393305	Yersinia enterocolitica enterocolitica 8081	4.68362
641228512	349746	Yersinia pestis Angola	4.68701
637000350	360102	Yersinia pestis Antiqua	4.87984
637000356	264203	Zymomonas mobilis mobilis ZM4	2.05642

## Sheet: Sheet2
NCBI Taxon ID	Genome	Genome (Mbp)
329726	Acaryochloris marina MBIC11017	8.3616
349163	Acidiphilium cryptum JF-5	3.96308
351607	Acidothermus cellulolyticus 11B	2.44354
397945	Acidovorax avenae citrulli AAC00-1	5.35277
232721	Acidovorax sp. JS42	4.58515
405416	Acinetobacter baumannii ACICU	3.99669
400667	Acinetobacter baumannii ATCC 17978	4.00146
509173	Acinetobacter baumannii AYE	4.04873
509170	Acinetobacter baumannii SDF	3.478
62977	Acinetobacter sp. ADP1	3.59862
416269	Actinobacillus pleuropneumoniae L20	2.27448
434271	Actinobacillus pleuropneumoniae sv 3 JL03	2.24206
537457	Actinobacillus pleuropneumoniae sv 7, AP76	2.34544
339671	Actinobacillus succinogenes 130Z	2.31966
380703	Aeromonas hydrophila hydrophila ATCC 7966	4.74445
382245	Aeromonas salmonicida salmonicida A449	5.04054
176299	Agrobacterium tumefaciens C58 (Cereon)	5.67347
176299	Agrobacterium tumefaciens C58 (Dupont)	5.67406
349741	Akkermansia muciniphila ATCC BAA-835	2.6641
393595	Alcanivorax borkumensis SK2	3.12014
187272	Alkalilimnicola ehrlichei MLHE-1	3.27594
293826	Alkaliphilus metalliredigens QYMF	4.92957
350688	Alkaliphilus oremlandii OhILAs	3.12356
314275	Alteromonas macleodii Deep ecotype, DSM 17117	4.41228
240292	Anabaena variabilis ATCC 29413	7.0686
290397	Anaeromyxobacter dehalogenans 2CP-C	5.01348
447217	Anaeromyxobacter sp K	5.06163
404589	Anaeromyxobacter sp. Fw109-5	5.27799
491915	Anoxybacillus flavithermus WK1	2.84675
367737	Arcobacter butzleri RM4018	2.34125
290340	Arthrobacter aurescens TC1	5.22665
290399	Arthrobacter sp. FB24	5.07048
62928	Azoarcus sp. BH72	4.37604
76114	Azoarcus sp. EbN1	4.72726
438753	Azorhizobium caulinodans ORS 571	5.36977
326423	Bacillus amyloliquefaciens FZB42	3.91859
198094	Bacillus anthracis Ames	5.22729
261594	Bacillus anthracis Ames Ancestor	5.50393
260799	Bacillus anthracis Sterne	5.22866
222523	Bacillus cereus ATCC 10987	5.43229
226900	Bacillus cereus ATCC 14579	5.42708
315749	Bacillus cereus cytotoxis NVH 391-98	4.09416
288681	Bacillus cereus E33L	5.84323
66692	Bacillus clausii KSM-K16	4.30387
272558	Bacillus halodurans C-125	4.20235
279010	Bacillus licheniformis ATCC 14580 (Goettingen)	4.22264
279010	Bacillus licheniformis ATCC 14580 (Novozymes)	4.22233
315750	Bacillus pumilus SAFR-032	3.70446
224308	Bacillus subtilis 168	4.21463
412694	Bacillus thuringiensis Al Hakam	5.31303
281309	Bacillus thuringiensis sv konkukian 97-27	5.31479
315730	Bacillus weihenstephanensis KBAB4	5.87274
272559	Bacteroides fragilis NCTC 9343	5.2417
295405	Bacteroides fragilis YCH46	5.31099
226186	Bacteroides thetaiotaomicron VPI-5482	6.2934
435590	Bacteroides vulgatus ATCC 8482	5.16319
382640	Bartonella tribocorum CIP 105476	2.6424
264462	Bdellovibrio bacteriovorus HD100	3.78295
395963	Beijerinckia indica indica ATCC 9039	4.41862
205913	Bifidobacterium longum DJO10A	2.38953
360910	Bordetella avium 197N	3.73225
257310	Bordetella bronchiseptica RB50	5.33918
257311	Bordetella parapertussis 12822	4.77355
257313	Bordetella pertussis Tohama I	4.08619
94624	Bordetella petrii	5.28795
224911	Bradyrhizobium japonicum USDA 110	9.10583
288000	Bradyrhizobium sp. BTAi1	8.49351
114615	Bradyrhizobium sp. ORS278	7.45659
262698	Brucella abortus bv 1 9-941	3.28645
430066	Brucella abortus S19	3.28394
483179	Brucella canis ATCC 23365	3.31277
224914	Brucella melitensis 16M	3.29493
359391	Brucella melitensis bv Abortus 2308	3.27831
444178	Brucella ovis ATCC 25840	3.27559
204722	Brucella suis 1330	3.31517
470137	Brucella suis ATCC 23445	3.32461
398577	Burkholderia ambifaria MC40-6	7.64254
331271	Burkholderia cenocepacia AU 1054	7.27912
331272	Burkholderia cenocepacia HI2424	7.70284
406425	Burkholderia cenocepacia MC0-3	7.97139
339670	Burkholderia cepacia AMMD	7.52857
243160	Burkholderia mallei ATCC 23344	5.83553
412022	Burkholderia mallei NCTC 10229	5.7423
320389	Burkholderia mallei NCTC 10247	5.84838
320388	Burkholderia mallei SAVP1	5.2324
395019	Burkholderia multivorans ATCC 17616	7.00881
391038	Burkholderia phymatum STM815	8.67656
398527	Burkholderia phytofirmans PsJN	8.21466
357348	Burkholderia pseudomallei 1106a	7.08925
320372	Burkholderia pseudomallei 1710b	7.30805
320373	Burkholderia pseudomallei 668	7.0404
272560	Burkholderia pseudomallei K96243	7.24755
269483	Burkholderia sp. 383	8.67628
271848	Burkholderia thailandensis E264	6.72397
269482	Burkholderia vietnamiensis G4	8.39107
266265	Burkholderia xenovorans LB400	9.73114
351627	Caldicellulosiruptor saccharolyticus DSM 8903	2.97027
360104	Campylobacter concisus 13826	2.09941
360105	Campylobacter curvus 525.92	1.97126
360109	Campylobacter jejuni doylei 269.97	1.84511
477974	Candidatus Desulforudis audaxviator MP104C	2.34948
174633	Candidatus Kuenenia stuttgartiensis	4.21833
264201	Candidatus Protochlamydia amoebophila UWE25	2.41446
246194	Carboxydothermus hydrogenoformans Z-2901	2.40152
190650	Caulobacter crescentus CB15	4.01695
366602	Caulobacter sp. K31	5.8894
498211	Cellvibrio japonicus Ueda107	4.57657
517417	Chlorobaculum parvum NCIB 8327	2.28925
340177	Chlorobium chlorochromatii CaD3	2.57208
290315	Chlorobium limicola DSM 245	2.76318
331678	Chlorobium phaeobacteroides BS1	2.7364
290317	Chlorobium phaeobacteroides DSM 266	3.1339
194439	Chlorobium tepidum TLS	2.15494
324602	Chloroflexus aurantiacus J-10-fl	5.25854
517418	Chloroherpeton thalassium ATCC 35110	3.29346
243365	Chromobacterium violaceum ATCC 12472	4.75108
290398	Chromohalobacter salexigens DSM 3043	3.69665
290338	Citrobacter koseri ATCC BAA-895	4.73536
443906	Clavibacter michiganensis michiganensis NCPPB 382	3.39524
31964	Clavibacter michiganensis sepedonicus ATCC 33113	3.40379
272562	Clostridium acetobutylicum ATCC 824	4.13288
290402	Clostridium beijerinckii NCIMB 8052	6.00063
441770	Clostridium botulinum A ATCC 19397	3.86345
413999	Clostridium botulinum A ATCC 3502	3.90326
441771	Clostridium botulinum A Hall	3.76056
498214	Clostridium botulinum A3 Loch Maree	4.25969
508765	Clostridium botulinum B Eklund 17B	3.84797
498213	Clostridium botulinum B1 Okra	4.10701
508767	Clostridium botulinum E3 Alaska E43	3.65964
441772	Clostridium botulinum F Langeland	4.01292
272563	Clostridium difficile 630	4.29813
431943	Clostridium kluyveri DSM 555	4.0238
386415	Clostridium novyi NT	2.54772
195102	Clostridium perfringens 13	3.08574
195103	Clostridium perfringens ATCC 13124	3.25668
289380	Clostridium perfringens SM101	2.922
357809	Clostridium phytofermentans ISDg	4.84759
212717	Clostridium tetani E88	2.87333
203119	Clostridium thermocellum ATCC 27405	3.8433
167879	Colwellia psychrerythraea 34H	5.37318
257309	Corynebacterium diphtheriae NCTC 13129	2.48863
196164	Corynebacterium efficiens YS-314	3.14709
196627	Corynebacterium glutamicum ATCC 13032 (Bielefeld)	3.28271
196627	Corynebacterium glutamicum ATCC 13032 (Kitasato)	3.3094
340322	Corynebacterium glutamicum R	3.3633
306537	Corynebacterium jeikeium K411	2.47682
504474	Corynebacterium urealyticum DSM 7109	2.36922
382253	Coxiella burnetii Dugway 7E9-12	2.21294
360115	Coxiella burnetii RSA 331	2.05374
227377	Coxiella burnetii RSA 493	2.03267
43989	Cyanothece sp. ATCC 51142	5.46038
269798	Cytophaga hutchinsonii ATCC 33406	4.43322
159087	Dechloromonas aromatica RCB	4.5011
319795	Deinococcus geothermalis DSM 11300	3.24702
243230	Deinococcus radiodurans R1	3.28409
398578	Delftia acidovorans SPH-1	6.76751
138119	Desulfitobacterium hafniense Y51	5.72753
96561	Desulfococcus oleovorans Hxd3	3.94417
177439	Desulfotalea psychrophila LSv54	3.65963
349161	Desulfotomaculum reducens MI-1	3.6081
207559	Desulfovibrio desulfuricans G20	3.73023
391774	Desulfovibrio vulgaris vulgaris DP4	3.66139
882	Desulfovibrio vulgaris vulgaris Hildenborough	3.77316
398580	Dinoroseobacter shibae DFL 12	4.41787
290339	Enterobacter sakazakii ATCC BAA-894	4.53078
399742	Enterobacter sp. 638	4.67646
226185	Enterococcus faecalis V583	3.35997
218491	Erwinia carotovora atroseptica SCRI1043	5.06402
465817	Erwinia tasmaniensis Et1/99	4.06786
314225	Erythrobacter litoralis HTCC2594	3.0524
362663	Escherichia coli 536	4.93892
405955	Escherichia coli APEC O1	5.49753
481805	Escherichia coli ATCC 8739	4.74622
199310	Escherichia coli CFT073	5.23123
331111	Escherichia coli E24377A	5.24929
331112	Escherichia coli HS	4.64354
83333	Escherichia coli K12	4.63968
316385	Escherichia coli K12 DH10B	4.68614
155864	Escherichia coli O157:H7 EDL933	5.61811
386585	Escherichia coli O157:H7 Sakai	5.59448
439855	Escherichia coli SMS-3-5	5.21538
364106	Escherichia coli UTI89	5.17997
316407	Escherichia coli W3110	4.64633
262543	Exiguobacterium sibiricum 255-15	3.04079
376686	Flavobacterium johnsoniae UW101	6.09687
402612	Flavobacterium psychrophilum JIP02/86	2.86199
119857	Francisella tularensis holarctica	1.89599
458234	Francisella tularensis holarctica FTA	1.89091
326424	Frankia alni ACN14a	7.49793
106370	Frankia sp. CcI3	5.43363
298653	Frankia sp. EAN1pec	8.98204
190304	Fusobacterium nucleatum nucleatum ATCC 25586	2.1745
235909	Geobacillus kaustophilus HTA426	3.59267
481743	Geobacillus sp. Y412MC10	7.12167
420246	Geobacillus thermodenitrificans NG80-2	3.60801
404380	Geobacter bemidjiensis Bem	4.61515
398767	Geobacter lovleyi SZ	3.99487
269799	Geobacter metallireducens GS-15	4.01118
243231	Geobacter sulfurreducens PCA	3.81414
351605	Geobacter uraniumreducens Rf4	5.13636
251221	Gloeobacter violaceus PCC 7421	4.65902
272568	Gluconacetobacter diazotrophicus PAl 5	3.99959
290633	Gluconobacter oxydans 621H	2.92238
411154	Gramella forsetii KT0803	3.79847
391165	Granulobacter bethesdensis CGDNIH1	2.70836
228400	Haemophilus somnus 2336	2.26386
349521	Hahella chejuensis KCTC 2396	7.21527
349124	Halorhodospira halophila SL1	2.67845
498761	Heliobacterium modesticaldum Ice1	3.07541
204773	Herminiimonas arsenicoxydans	3.42431
316274	Herpetosiphon aurantiacus ATCC 23779	6.78543
228405	Hyphomonas neptunium ATCC 15444	3.70502
283942	Idiomarina loihiensis L2TR	2.83932
290400	Jannaschia sp. CCS1	4.40405
375286	Janthinobacterium sp. Marseille	4.11025
266940	Kineococcus radiotolerans SRS30216	4.95667
272620	Klebsiella pneumoniae pneumoniae MGH 78578	5.69489
378753	Kocuria rhizophila DC2201	2.69754
204669	Korebacter versatilis Ellin345	5.65037
387344	Lactobacillus brevis ATCC 367	2.34023
321967	Lactobacillus casei ATCC 334	2.92433
543734	Lactobacillus casei casei BL23	3.0792
390333	Lactobacillus delbrueckii bulgaricus ATCC 11842	1.865
220668	Lactobacillus plantarum WCFS1	3.34863
299033	Lactobacillus reuteri F275	1.99962
362948	Lactobacillus salivarius salivarius UCC118	2.13398
416870	Lactococcus lactis cremoris MG1363	2.52948
272622	Lactococcus lactis cremoris SK11	2.59835
272623	Lactococcus lactis lactis Il1403	2.36559
400673	Legionella pneumophila Corby	3.57647
297245	Legionella pneumophila Lens	3.40552
297246	Legionella pneumophila Paris	3.6355
272624	Legionella pneumophila pneumophila Philadelphia 1	3.39775
281090	Leifsonia xyli xyli CTCB07	2.58416
355278	Leptospira biflexa Patoc 1 (Ames)	3.95609
456481	Leptospira biflexa Patoc 1 (Paris)	3.95145
355277	Leptospira borgpetersenii sv Hardjo-bovis JB197	3.87623
355276	Leptospira borgpetersenii sv Hardjo-bovis L550	3.93178
267671	Leptospira interrogans sv Copenhageni Fiocruz L1-130	4.62737
189518	Leptospira interrogans sv Lai 56601	4.69118
380394	Leptospirillum ferrooxidans ATCC 53993	2.88504
395495	Leptothrix cholodnii SP-6	4.9094
203120	Leuconostoc mesenteroides mesenteroides ATCC 8293	2.07576
272626	Listeria innocua Clip11262	3.09311
265669	Listeria monocytogenes 4b F2365	2.90519
169963	Listeria monocytogenes EGD-e	2.94453
386043	Listeria welshimeri sv 6b SLCC5334	2.81413
444177	Lysinibacillus sphaericus C3-41	4.81746
156889	Magnetococcus sp. MC-1	4.71958
342108	Magnetospirillum magneticum AMB-1	4.96714
221988	Mannheimia succiniciproducens MBEL55E	2.31408
394221	Maricaulis maris MCS10	3.36878
351348	Marinobacter aquaeolei VT8	4.77976
400668	Marinomonas sp. MWYL1	5.10034
266835	Mesorhizobium loti MAFF303099	7.5963
266779	Mesorhizobium sp. BNC1	4.93518
481448	Methylacidiphilum infernorum V4	2.28715
420662	Methylibium petroleiphilum PM1	4.64364
265072	Methylobacillus flagellatus KT	2.97152
419610	Methylobacterium extorquens PA1	5.47115
441620	Methylobacterium populi BJ001	5.849
426355	Methylobacterium radiotolerans JCM 2831	6.89911
426117	Methylobacterium sp. 4-46	7.73703
243233	Methylococcus capsulatus Bath	3.30456
449447	Microcystis aeruginosa NIES-843	5.84279
264732	Moorella thermoacetica ATCC 39073	2.62878
36809	Mycobacterium abscessus	5.09049
243243	Mycobacterium avium 104	5.47549
262316	Mycobacterium avium paratuberculosis K-10	4.82978
233413	Mycobacterium bovis AF2122/97	4.34549
410289	Mycobacterium bovis BCG Pasteur 1173P2	4.37452
350054	Mycobacterium gilvum PYR-GCK	5.98283
272631	Mycobacterium leprae TN	3.2682
216594	Mycobacterium marinum M	6.66014
246196	Mycobacterium smegmatis MC2 155	6.98821
164757	Mycobacterium sp. JLS	6.04842
189918	Mycobacterium sp. KMS	6.25608
164756	Mycobacterium sp. MCS	5.92052
83331	Mycobacterium tuberculosis CDC1551	4.40371
336982	Mycobacterium tuberculosis F11	4.42443
419947	Mycobacterium tuberculosis H37Ra	4.41998
83332	Mycobacterium tuberculosis H37Rv	4.41153
362242	Mycobacterium ulcerans Agy99	5.80576
350058	Mycobacterium vanbaalenii PYR-1	6.49186
246197	Myxococcus xanthus DK 1622	9.13976
457570	Natranaerobius thermophilus JW/NM-WN-LF	3.19145
242231	Neisseria gonorrhoeae FA 1090	2.15392
521006	Neisseria gonorrhoeae NCCP11945	2.23618
374833	Neisseria meningitidis 053442	2.15342
272831	Neisseria meningitidis FAM18	2.19496
122586	Neisseria meningitidis MC58	2.27236
323097	Nitrobacter hamburgensis X14	5.01152
323098	Nitrobacter winogradskyi Nb-255	3.40209
323261	Nitrosococcus oceani ATCC 19707	3.52211
228410	Nitrosomonas europaea ATCC 19718	2.81209
335283	Nitrosomonas eutropha C71	2.78182
323848	Nitrosospira multiformis ATCC 25196	3.23431
247156	Nocardia farcinica IFM 10152	6.29234
196162	Nocardioides sp. JS614	5.29368
63737	Nostoc punctiforme PCC 73102	9.05919
103690	Nostoc sp. PCC 7120	7.21179
279238	Novosphingobium aromaticivorans DSM 12444	4.23331
221109	Oceanobacillus iheyensis HTE831	3.63053
439375	Ochrobactrum anthropi ATCC 49188	5.20578
504832	Oligotropha carboxidovorans OM5	3.74563
452637	Opitutus terrae PB90-1	5.95761
357244	Orientia tsutsugamushi Boryong	2.12705
334380	Orientia tsutsugamushi Ikeda	2.00899
324057	Paenibacillus sp. JDR-2	7.08275
435591	Parabacteroides distasonis ATCC 8503	4.81138
318586	Paracoccus denitrificans PD1222	5.23619
402881	Parvibaculum lavamentivorans DS-1	3.91474
272843	Pasteurella multocida multocida Pm70	2.25749
338963	Pelobacter carbinolicus DSM 2380	3.66589
338966	Pelobacter propionicus DSM 2379	4.24112
319225	Pelodictyon luteolum DSM 273	2.36484
324925	Pelodictyon phaeoclathratiforme BU-1	3.01824
370438	Pelotomaculum thermopropionicum SI	3.02537
403833	Petrotoga mobilis SJ95	2.16955
450851	Phenylobacterium zucineum HLK1	4.37923
298386	Photobacterium profundum SS9	6.40328
243265	Photorhabdus luminescens laumondii TTO1	5.68899
	Pirellula staleyi DSM 6068	6.1962
	Planctomyces limnophilus DSM 3776	5.46009
365044	Polaromonas naphthalenivorans CJ2	5.36614
296591	Polaromonas sp. JS666	5.89868
312153	Polynucleobacter sp. QLW-P1DMWA-1	2.15949
431947	Porphyromonas gingivalis ATCC 33277	2.35489
93060	Prochlorococcus marinus MIT 9215	1.73879
59922	Prochlorococcus marinus MIT 9303	2.68268
74547	Prochlorococcus marinus MIT 9313	2.41087
167555	Prochlorococcus marinus NATL1A	1.86473
267747	Propionibacterium acnes KPA171202	2.56026
290512	Prosthecochloris aestuarii SK413, DSM 271	2.5797
529507	Proteus mirabilis HI4320	4.0999
342610	Pseudoalteromonas atlantica T6c	5.18701
326442	Pseudoalteromonas haloplanktis TAC125	3.85027
381754	Pseudomonas aeruginosa PA7	6.58834
208964	Pseudomonas aeruginosa PAO1	6.2644
208963	Pseudomonas aeruginosa UCBPP-PA14	6.53765
384676	Pseudomonas entomophila L48	5.88878
220664	Pseudomonas fluorescens Pf-5	7.07489
205922	Pseudomonas fluorescens PfO-1	6.43841
399739	Pseudomonas mendocina ymp	5.07281
351746	Pseudomonas putida F1	5.95996
76869	Pseudomonas putida GB-1	6.07843
160488	Pseudomonas putida KT2440	6.18186
390235	Pseudomonas putida W619	5.77433
379731	Pseudomonas stutzeri A1501	4.56742
264730	Pseudomonas syringae pv. phaseolicola 1448A	6.11245
205918	Pseudomonas syringae pv. syringae B728a	6.0937
223283	Pseudomonas syringae pv. tomato DC3000	6.53826
259536	Psychrobacter arcticus 273-4	2.6507
335284	Psychrobacter cryohalolentis K5	3.1011
349106	Psychrobacter sp. PRwf-1	2.99505
357804	Psychromonas ingrahamii 37	4.5596
381666	Ralstonia eutropha H16	7.41668
264198	Ralstonia eutropha JMP134	7.25529
266264	Ralstonia metallidurans CH34	6.91335
402626	Ralstonia pickettii 12J	5.32573
267608	Ralstonia solanacearum GMI1000	5.81092
288705	Renibacterium salmoninarum ATCC 33209	3.15525
347834	Rhizobium etli CFN 42	6.53023
491916	Rhizobium etli CIAT 652	6.44805
216596	Rhizobium leguminosarum bv. viciae 3841	7.75131
272943	Rhodobacter sphaeroides 2.4.1	4.60306
349102	Rhodobacter sphaeroides ATCC 17025	4.55713
349101	Rhodobacter sphaeroides ATCC 17029	4.48938
101510	Rhodococcus sp. RHA1	9.70274
338969	Rhodoferax ferrireducens T118	4.96978
243090	Rhodopirellula baltica SH 1	7.14558
316055	Rhodopseudomonas palustris BisA53	5.50549
316056	Rhodopseudomonas palustris BisB18	5.51384
316057	Rhodopseudomonas palustris BisB5	4.89272
258594	Rhodopseudomonas palustris CGA009	5.46764
316058	Rhodopseudomonas palustris HaA2	5.33166
395960	Rhodopseudomonas palustris TIE-1	5.74404
269796	Rhodospirillum rubrum ATCC 11170	4.40656
383372	Roseiflexus castenholzii DSM 13941	5.7233
357808	Roseiflexus sp. RS-1	5.8016
375451	Roseobacter denitrificans OCh 114	4.33123
266117	Rubrobacter xylanophilus DSM 9941	3.22575
203122	Saccharophagus degradans 2-40	5.05753
405948	Saccharopolyspora erythraea NRRL 2338	8.2128
309807	Salinibacter ruber DSM 13855	3.58733
391037	Salinispora arenicola CNS-205	5.78636
369723	Salinispora tropica CNB-440	5.18333
454166	Salmonella enterica Agona SL483	4.83664
209261	Salmonella enterica enterica sv Typhi Ty2	4.79195
439851	Salmonella enterica sv Dublin CT_02021853	4.91746
454169	Salmonella enterica sv Heidelberg SL476, CVM30485	4.98351
423368	Salmonella enterica sv Newport SL254	5.00772
554290	Salmonella enterica sv Paratyphi A AKU_12601	4.5818
439843	Salmonella enterica sv Schwarzengrund CVM19633	4.82389
99287	Salmonella typhimurium LT2	4.95137
399741	Serratia proteamaculans 568	5.49566
326297	Shewanella amazonensis SB2B	4.30614
399599	Shewanella baltica OS195	5.54754
318161	Shewanella denitrificans OS217	4.54591
318167	Shewanella frigidimarina NCIMB 400	4.84526
458817	Shewanella halifaxensis HAW-EB4	5.22692
323850	Shewanella loihica PV-4	4.60259
211586	Shewanella oneidensis MR-1	5.13141
398579	Shewanella pealeana ATCC 700345	5.17458
319224	Shewanella putrefaciens CN-32	4.65922
425104	Shewanella sediminis HAW-EB3	5.51767
60481	Shewanella sp. MR-7	4.79911
351745	Shewanella sp. W3-18-1	4.70838
392500	Shewanella woodyi ATCC 51908	5.9354
300268	Shigella boydii Sb227	4.64652
300267	Shigella dysenteriae Sd197	4.56091
198215	Shigella flexneri 2a 2457T	4.59933
373384	Shigella flexneri 5 8401	4.57428
300269	Shigella sonnei Ss046	5.05532
246200	Silicibacter pomeroyi DSS-3	4.60105
292414	Silicibacter sp. TM1040	4.1537
366394	Sinorhizobium medicae WSM419	6.81758
266834	Sinorhizobium meliloti 1021	6.69169
	Slackia heliotrinireducens RHS1, DSM 20476	3.16504
343509	Sodalis glossinidius morsitans	4.2925
392499	Sphingomonas wittichii RW1	5.91525
317655	Sphingopyxis alaskensis RB2256	3.37371
418127	Staphylococcus aureus aureus Mu3	2.88017
158879	Staphylococcus aureus aureus N315	2.83947
367830	Staphylococcus aureus aureus USA300	2.91747
273036	Staphylococcus aureus RF122	2.74253
176279	Staphylococcus epidermidis RP62A	2.64384
279808	Staphylococcus haemolyticus JCSC1435	2.69786
342451	Staphylococcus saprophyticus saprophyticus ATCC 15305	2.5779
522373	Stenotrophomonas maltophilia K279a	4.85113
391008	Stenotrophomonas maltophilia R551-3	4.57397
208435	Streptococcus agalactiae 2603V/R	2.16027
205921	Streptococcus agalactiae A909	2.12784
211110	Streptococcus agalactiae NEM316	2.21149
467705	Streptococcus gordonii Challis CH1	2.19666
516950	Streptococcus pneumoniae CGSP14	2.2092
487214	Streptococcus pneumoniae Hungary19A-6	2.24561
171101	Streptococcus pneumoniae R6	2.03862
170187	Streptococcus pneumoniae TIGR4	2.16084
370552	Streptococcus pyogenes MGAS10270	1.92825
186103	Streptococcus pyogenes MGAS8232	1.89502
388919	Streptococcus sanguinis SK36	2.38843
391296	Streptococcus suis 98HAH33	2.0957
299768	Streptococcus thermophilus CNRZ1066	1.79623
227882	Streptomyces avermitilis MA-4680	9.11989
100226	Streptomyces coelicolor A3(2)	9.05485
455632	Streptomyces griseus griseus NBRC 13350	8.54593
387093	Sulfurovum sp. NBC37-1	2.56228
292459	Symbiobacterium thermophilum IAM 14863	3.56614
1140	Synechococcus elongatus PCC 7942	2.74227
64471	Synechococcus sp. CC9311	2.60675
110662	Synechococcus sp. CC9605	2.51066
321332	Synechococcus sp. JA-2-3Ba(2-13)	3.04668
321327	Synechococcus sp. JA-3-3Ab	2.93277
32049	Synechococcus sp. PCC 7002	3.40993
316278	Synechococcus sp. RCC307	2.22491
32051	Synechococcus sp. WH 7803	2.36698
84588	Synechococcus sp. WH 8102	2.43443
1148	Synechocystis sp. PCC 6803	3.94702
335543	Syntrophobacter fumaroxidans MPOB	4.99025
335541	Syntrophomonas wolfei wolfei Goettingen	2.9362
56780	Syntrophus aciditrophicus SB	3.1793
340099	Thermoanaerobacter pseudethanolicus ATCC 33223	2.36282
399726	Thermoanaerobacter sp. X514	2.45726
273068	Thermoanaerobacter tengcongensis MB4	2.68945
269800	Thermobifida fusca YX	3.64225
197221	Thermosynechococcus elongatus BP-1	2.59386
416591	Thermotoga lettingae TMO	2.13534
262724	Thermus thermophilus HB27	2.12748
300852	Thermus thermophilus HB8	2.11606
396588	Thioalkalivibrio sp. HL-EbGR7	3.46455
292415	Thiobacillus denitrificans ATCC 25259	2.90981
317025	Thiomicrospira crunogena XCL-2	2.42773
326298	Thiomicrospira denitrificans ATCC 33889	2.20156
243275	Treponema denticola ATCC 35405	2.8432
203124	Trichodesmium erythraeum IMS101	7.75011
391735	Verminephrobacter eiseniae EF01-2	5.59794
243277	Vibrio cholerae O1 bv eltor N16961	4.03343
345073	Vibrio cholerae O395	4.13232
388396	Vibrio fischeri MJ11	4.50334
338187	Vibrio harveyi ATCC BAA-1116	6.05838
223926	Vibrio parahaemolyticus RIMD 2210633	5.16577
216895	Vibrio vulnificus CMCP6	5.1268
196600	Vibrio vulnificus YJ016	5.26009
273121	Wolinella succinogenes DSM 1740	2.11036
78245	Xanthobacter autotrophicus Py2	5.6251
190486	Xanthomonas axonopodis pv. citri 306	5.27417
190485	Xanthomonas campestris pv. campestris ATCC 33913	5.07619
316273	Xanthomonas campestris pv. vesicatoria 85-10	5.42015
291331	Xanthomonas oryzae pv. oryzae KACC10331	4.94144
342109	Xanthomonas oryzae pv. oryzae MAFF 311018	4.94022
360094	Xanthomonas oryzae pv. oryzae PXO99A	5.24008
160492	Xylella fastidiosa 9a5c	2.73175
405440	Xylella fastidiosa M12	2.47513
405441	Xylella fastidiosa M23	2.57399
183190	Xylella fastidiosa Temecula1	2.52115
393305	Yersinia enterocolitica enterocolitica 8081	4.68362
349746	Yersinia pestis Angola	4.68701
360102	Yersinia pestis Antiqua	4.87984
264203	Zymomonas mobilis mobilis ZM4	2.05642
