# Supplementary material for: Genome sequence of the pattern forming Paenibacillus vortex bacterium reveals potential for thriving in complex environments
Source: BMC Genomics. 2010 Dec 17;11:710. doi: 10.1186/1471-2164-11-710 (PMC3012674; doi:10.1186/1471-2164-11-710)
Supplement: Additional file 8 — A subset of 50 soil bacterial genomes with genome size 4-8 Mbp (closer to the P. vortex genome size), that were used in the comparative genome analysis. [file 1471-2164-11-710-S8.XLS]

## Sheet: Sheet1
NCBI Taxon ID	Genome	Genome (Mbp)
232721	Acidovorax sp. JS42	4.58515
176299	Agrobacterium tumefaciens C58 (Cereon)	5.67347
176299	Agrobacterium tumefaciens C58 (Dupont)	5.67406
290397	Anaeromyxobacter dehalogenans 2CP-C	5.01348
447217	Anaeromyxobacter sp K	5.06163
404589	Anaeromyxobacter sp. Fw109-5	5.27799
290340	Arthrobacter aurescens TC1	5.22665
76114	Azoarcus sp. EbN1	4.72726
438753	Azorhizobium caulinodans ORS 571	5.36977
261594	Bacillus anthracis Ames Ancestor	5.50393
222523	Bacillus cereus ATCC 10987	5.43229
226900	Bacillus cereus ATCC 14579	5.42708
315749	Bacillus cereus cytotoxis NVH 391-98	4.09416
288681	Bacillus cereus E33L	5.84323
279010	Bacillus licheniformis ATCC 14580 (Novozymes)	4.22233
224308	Bacillus subtilis 168	4.21463
315730	Bacillus weihenstephanensis KBAB4	5.87274
114615	Bradyrhizobium sp. ORS278	7.45659
357348	Burkholderia pseudomallei 1106a	7.08925
320372	Burkholderia pseudomallei 1710b	7.30805
320373	Burkholderia pseudomallei 668	7.0404
272560	Burkholderia pseudomallei K96243	7.24755
271848	Burkholderia thailandensis E264	6.72397
498211	Cellvibrio japonicus Ueda107	4.57657
243365	Chromobacterium violaceum ATCC 12472	4.75108
290338	Citrobacter koseri ATCC BAA-895	4.73536
272562	Clostridium acetobutylicum ATCC 824	4.13288
357809	Clostridium phytofermentans ISDg	4.84759
159087	Dechloromonas aromatica RCB	4.5011
398578	Delftia acidovorans SPH-1	6.76751
138119	Desulfitobacterium hafniense Y51	5.72753
376686	Flavobacterium johnsoniae UW101	6.09687
398767	Geobacter lovleyi SZ	3.99487
351605	Geobacter uraniumreducens Rf4	5.13636
251221	Gloeobacter violaceus PCC 7421	4.65902
316274	Herpetosiphon aurantiacus ATCC 23779	6.78543
420662	Methylibium petroleiphilum PM1	4.64364
419610	Methylobacterium extorquens PA1	5.47115
323097	Nitrobacter hamburgensis X14	5.01152
196162	Nocardioides sp. JS614	5.29368
279238	Novosphingobium aromaticivorans DSM 12444	4.23331
439375	Ochrobactrum anthropi ATCC 49188	5.20578
452637	Opitutus terrae PB90-1	5.95761
324057	Paenibacillus sp. JDR-2	7.08275
318586	Paracoccus denitrificans PD1222	5.23619
220664	Pseudomonas fluorescens Pf-5	7.07489
205922	Pseudomonas fluorescens PfO-1	6.43841
351746	Pseudomonas putida F1	5.95996
399741	Serratia proteamaculans 568	5.49566
78245	Xanthobacter autotrophicus Py2	5.6251
