# Supplementary material for: Genome sequence of the pattern forming Paenibacillus vortex bacterium reveals potential for thriving in complex environments
Source: BMC Genomics. 2010 Dec 17;11:710. doi: 10.1186/1471-2164-11-710 (PMC3012674; doi:10.1186/1471-2164-11-710)
Supplement: Additional file 9 — List of 153 sporulation genes encoded by the P. vortex genome that are responsible for cell division, engulfment, cortex and coat synthesis, maturation and germination processes. [file 1471-2164-11-710-S9.XLS]

## Sheet: new_annot_2010_with_pfams
Contig	Locus	product	start	end	size(bp)
PVOR1000020	PVOR_14369	AAA ATPase central domain protein	220621	221604	984
PVOR1000020	PVOR_13394	adaptor protein	38483	39094	612
PVOR1000037	PVOR_22044	cell divisionFtsK/SpoIIIE	404002	404406	405
PVOR1000037	PVOR_22049	cell divisionFtsK/SpoIIIE	404399	407218	2820
PVOR1000037	PVOR_22054	cell divisionFtsK/SpoIIIE	407261	407995	735
PVOR1000037	PVOR_22389	cell divisionFtsK/SpoIIIE	466539	468833	2295
PVOR1000037	PVOR_22394	cell divisionFtsK/SpoIIIE	468817	469185	368
PVOR1000022	PVOR_14929	cell wall hydrolase SleB	19631	20053	423
PVOR1000049	PVOR_28974	cell wall hydrolase SleB	62348	63247	900
PVOR1000044	PVOR_27470	Coat F domain protein	135124	135510	386
PVOR1000001	PVOR_00175	GerA spore germination protein	29797	31167	1371
PVOR1000001	PVOR_00885	GerA spore germination protein	182585	184312	1728
PVOR1000020	PVOR_13249	GerA spore germination protein	11420	13063	1644
PVOR1000023	PVOR_15574	GerA spore germination protein	61823	62668	846
PVOR1000023	PVOR_15579	GerA spore germination protein	62652	63158	507
PVOR1000023	PVOR_15744	GerA spore germination protein	92642	94111	1470
PVOR1000031	PVOR_18869	GerA spore germination protein	1245	2801	1557
PVOR1000036	PVOR_19594	GerA spore germination protein	37094	39607	2514
PVOR1000036	PVOR_19764	GerA spore germination protein	70512	72002	1491
PVOR1000037	PVOR_21904	GerA spore germination protein	376356	377768	1413
PVOR1000044	PVOR_27025	GerA spore germination protein	50301	51758	1458
PVOR1000017	PVOR_10844	germination protease	189972	190973	1002
PVOR1000001	PVOR_00165	germination protein, Ger(x)C family	27577	28692	1116
PVOR1000023	PVOR_15559	germination protein, Ger(x)C family	59646	60731	1086
PVOR1000023	PVOR_15749	germination protein, Ger(x)C family	94170	95378	1209
PVOR1000031	PVOR_18864	germination protein, Ger(x)C family	83	1255	1173
PVOR1000036	PVOR_19774	germination protein, Ger(x)C family	73135	74328	1194
PVOR1000037	PVOR_21909	germination protein, Ger(x)C family	377765	378904	1140
PVOR1000040	PVOR_25001	germination protein, Ger(x)C family	3553	4767	1215
PVOR1000044	PVOR_27030	germination protein, Ger(x)C family	51761	52930	1170
PVOR1000014	PVOR_09295	glycosyl transferase group 1	326446	327591	1146
PVOR1000001	PVOR_00170	hypothetical protein	28689	29804	1116
PVOR1000006	PVOR_03135	hypothetical protein	54757	55686	930
PVOR1000008	PVOR_04248	hypothetical protein	8938	10122	1185
PVOR1000014	PVOR_09355	hypothetical protein	335231	336355	1125
PVOR1000014	PVOR_09390	hypothetical protein	342066	343163	1098
PVOR1000014	PVOR_09555	hypothetical protein	374185	375243	1059
PVOR1000020	PVOR_13664	hypothetical protein	82624	83481	858
PVOR1000040	PVOR_24996	hypothetical protein	3236	3535	300
PVOR1000041	PVOR_25403	hypothetical protein	48306	48467	162
PVOR1000043	PVOR_26738	hypothetical protein	126041	127201	1161
PVOR1000044	PVOR_27450	hypothetical protein	132831	133094	264
PVOR1000049	PVOR_29469	hypothetical protein	148876	149019	144
PVOR1000054	PVOR_30919	hypothetical protein	679	1296	618
PVOR1000054	PVOR_30939	hypothetical protein	3682	3780	99
PVOR1000020	PVOR_13914	Lipoprotein LpqB, GerMN domain protein	126890	127573	684
PVOR1000020	PVOR_13924	Lipoprotein LpqB, GerMN domain protein	129201	129785	585
PVOR1000018	PVOR_12985	mutants block sporulation after engulfment (stage III sporulation)	262060	262890	831
PVOR1000020	PVOR_13314	nucleoside recognition domain protein	24407	25039	633
PVOR1000001	PVOR_02050	parB-like partition protein	382691	383530	840
PVOR1000009	PVOR_04853	PAS/PAC sensor signal transduction histidine kinase	80508	82115	1608
PVOR1000014	PVOR_09800	peptidase M50	423294	424157	864
PVOR1000054	PVOR_30924	polysaccharide deacetylase family sporulation protein PdaB	1391	2194	804
PVOR1000018	PVOR_11640	polysaccharide deacetylase family sporulation protein PdaB	5328	6101	773
PVOR1000025	PVOR_17014	putative spore coat protein	62052	62438	387
PVOR1000053	PVOR_30023	response regulator receiver modulated serine phosphatase	18612	19787	1176
PVOR1000005	PVOR_02756	response regulator receiver protein	45586	45978	393
PVOR1000017	PVOR_11364	sigma-E processing peptidase SpoIIGA	297835	298734	900
PVOR1000001	PVOR_02080	single-stranded nucleic acid binding R3H domain protein	390974	391756	783
PVOR1000001	PVOR_01715	small acid soluble protein	327892	328155	264
PVOR1000005	PVOR_02551	small acid-soluble spore P family protein	7305	7454	149
PVOR1000004	PVOR_02296	small acid-soluble spore protein (minor alpha/beta-type SASP)	19277	19459	183
PVOR1000043	PVOR_26358	small acid-soluble spore protein alpha/beta type	55396	55623	228
PVOR1000050	PVOR_29614	small acid-soluble spore protein alpha/beta type	27854	28072	219
PVOR1000050	PVOR_29634	small acid-soluble spore protein alpha/beta type	31095	31316	222
PVOR1000055	PVOR_31874	small acid-soluble spore protein alpha/beta type	123300	123587	288
PVOR1000049	PVOR_28754	small acid-soluble spore protein, H-type	15576	15758	183
PVOR1000050	PVOR_29724	small, acid-soluble spore protein I	45310	45546	237
PVOR1000017	PVOR_09934	SpoIID/LytB domain protein	4058	6148	2091
PVOR1000014	PVOR_08565	SpoOM family protein	177738	178511	774
PVOR1000037	PVOR_21619	Spore coat protein CotH	315880	317808	1929
PVOR1000020	PVOR_14309	spore coat protein E	207569	208135	567
PVOR1000006	PVOR_02925	spore coat protein F	20792	21280	489
PVOR1000022	PVOR_14934	spore coat protein GerQ	20110	20544	435
PVOR1000004	PVOR_02381	spore cortex biosynthesis protein YabQ	36111	36680	570
PVOR1000010	PVOR_05513	spore cortex-lytic enzyme	26885	27478	594
PVOR1000037	PVOR_22354	spore cortex-lytic enzyme	458785	459600	816
PVOR1000036	PVOR_19604	spore germination B3 GerAC family protein	40039	41181	1143
PVOR1000001	PVOR_00890	spore germination protein	184296	185393	1098
PVOR1000023	PVOR_15569	Spore germination protein	60964	61830	867
PVOR1000023	PVOR_15759	spore germination protein	95617	96711	1095
PVOR1000031	PVOR_18874	spore germination protein	2798	3892	1095
PVOR1000036	PVOR_19599	spore germination protein	39327	40013	687
PVOR1000036	PVOR_19769	spore germination protein	72006	73130	1125
PVOR1000037	PVOR_21899	spore germination protein	375256	376359	1104
PVOR1000044	PVOR_27040	Spore germination protein	53178	54299	1122
PVOR1000023	PVOR_15564	Spore germination protein	60731	60964	233
PVOR1000054	PVOR_30934	spore germination protein GerD	3009	3719	711
PVOR1000040	PVOR_24991	spore germination protein KB	2386	3219	834
PVOR1000041	PVOR_25288	spore germination protein XA	27280	28806	1527
PVOR1000041	PVOR_25293	spore germination protein XB	28803	29876	1074
PVOR1000041	PVOR_25283	spore germination protein XC	26120	27283	1164
PVOR1000001	PVOR_00895	spore germination protein yndF	185390	186592	1203
PVOR1000040	PVOR_25006	spore germination receptor subunit	4783	6489	1707
PVOR1000020	PVOR_13319	spore maturation protein B	25046	25579	533
PVOR1000007	PVOR_04078	spore photoproduct lyase	50796	51821	1026
PVOR1000014	PVOR_09745	Sporulation domain protein	415038	416360	1323
PVOR1000050	PVOR_29669	sporulation integral membrane protein YlbJ	36062	37294	1233
PVOR1000043	PVOR_26478	sporulation integral membrane protein YtvI	76940	78058	1119
PVOR1000043	PVOR_26628	sporulation integral membrane protein YtvI	102965	103996	1032
PVOR1000017	PVOR_11194	sporulation lipoprotein, YhcN/YlaJ family	260651	261310	660
PVOR1000004	PVOR_02286	sporulation peptidase YabG	17576	18478	903
PVOR1000004	PVOR_02376	sporulation protein YabP	35833	36114	282
PVOR1000017	PVOR_11019	sporulation protein YqfC	228920	229213	294
PVOR1000017	PVOR_11024	sporulation protein YqfD	229210	230403	1194
PVOR1000043	PVOR_26373	sporulation protein YtaF	56863	57606	744
PVOR1000020	PVOR_13304	sporulation protein YtfJ	22517	22960	444
PVOR1000044	PVOR_27365	Sporulation protein YtxC	118252	119157	905
PVOR1000050	PVOR_29694	sporulation protein YunB	41112	41930	819
PVOR1000001	PVOR_02035	sporulation protein YyaC	380450	380785	335
PVOR1000053	PVOR_29948	sporulation protein YyaC	5039	5371	332
PVOR1000053	PVOR_29953	sporulation protein YyaC	5423	5581	158
PVOR1000017	PVOR_11379	sporulation protein, YlmC/YmxH family	300641	300982	341
PVOR1000017	PVOR_11369	sporulation sigma factor SigE	298900	299622	722
PVOR1000020	PVOR_13234	sporulation sigma factor SigF	9393	10148	755
PVOR1000017	PVOR_11374	sporulation sigma factor SigG	299700	300482	782
PVOR1000017	PVOR_10579	sporulation sigma factor SigK	144623	145324	701
PVOR1000018	PVOR_12975	Sporulation stage III protein AF	260613	261332	720
PVOR1000018	PVOR_13075	sporulation transcriptional activator Spo0A	277782	278585	804
PVOR1000055	PVOR_31949	sporulation transcriptional regulator SpoIIID	143928	144188	261
PVOR1000004	PVOR_02311	SpoVG family protein	21625	21909	285
PVOR1000044	PVOR_27160	SpoVR family protein	75121	76512	1392
PVOR1000055	PVOR_31959	stage II sporulation protein D	145246	146329	1084
PVOR1000056	PVOR_31966	stage II sporulation protein D	1	486	485
PVOR1000004	PVOR_02396	stage II sporulation protein E, protein serine/threonine phosphatase	37993	40503	2511
PVOR1000020	PVOR_13194	stage II sporulation protein M	3527	4150	624
PVOR1000017	PVOR_10854	stage II sporulation protein P	191512	192513	1002
PVOR1000017	PVOR_10849	stage II sporulation protein P	191142	191501	359
PVOR1000056	PVOR_32081	stage II sporulation protein R	19124	19819	696
PVOR1000018	PVOR_12950	stage III sporulation protein AA	257220	258218	999
PVOR1000018	PVOR_12955	stage III sporulation protein AB	258211	258729	519
PVOR1000018	PVOR_12960	stage III sporulation protein AC	258745	258948	204
PVOR1000018	PVOR_12965	stage III sporulation protein AD	258959	259348	390
PVOR1000018	PVOR_12970	stage III sporulation protein AE	259364	260572	1209
PVOR1000018	PVOR_12980	stage III sporulation protein AG	261347	261988	642
PVOR1000020	PVOR_13479	stage IV sporulation protein A	51800	53278	1479
PVOR1000018	PVOR_13070	stage IV sporulation protein B	276251	277585	1335
PVOR1000020	PVOR_13239	stage V sporulation protein AA	10326	10970	645
PVOR1000020	PVOR_13244	stage V sporulation protein AB	10967	11395	429
PVOR1000017	PVOR_10679	stage V sporulation protein AC	160690	161178	489
PVOR1000017	PVOR_10684	stage V sporulation protein AD	161185	162198	1014
PVOR1000017	PVOR_10689	stage V sporulation protein AE	162203	162553	351
PVOR1000017	PVOR_09964	stage V sporulation protein B	10226	11830	1605
PVOR1000017	PVOR_11299	stage V sporulation protein D	281862	283805	1944
PVOR1000017	PVOR_11324	stage V sporulation protein E	289231	290328	1097
PVOR1000037	PVOR_22279	Stage V sporulation protein S	444401	444661	261
PVOR1000017	PVOR_11219	transcription factor, RsfA family protein	266236	266700	465
PVOR1000017	PVOR_11224	transcription factor, RsfA family protein	266732	266887	156
PVOR1000041	PVOR_25228	transcriptional regulator	13590	13883	294
PVOR1000004	PVOR_02256	transcriptional regulator, AbrB family protein	11229	11483	255
PVOR1000004	PVOR_02351	transcriptional regulator, AbrB family protein	30930	31472	543
PVOR1000013	PVOR_07630	transcriptional regulator/antitoxin, MazE	170066	170296	231
PVOR1000025	PVOR_16999	YraD	60354	60677	324
