# Supplementary material for: Genome sequence of the pattern forming Paenibacillus vortex bacterium reveals potential for thriving in complex environments
Source: BMC Genomics. 2010 Dec 17;11:710. doi: 10.1186/1471-2164-11-710 (PMC3012674; doi:10.1186/1471-2164-11-710)
Supplement: Additional file 10 — List of conserved PFAM domains, TIGR domains, COG categories or KEGG pathways associated with sporulation that were used in identification of sporularion genes in P. vortex. [file 1471-2164-11-710-S10.XLS]

## Sheet: Sporulation_PFAMs_and_COG_list
Func ID	Name
pfam00269	SASP
pfam01580	FtsK/SpoIIIE family
pfam02650	HTH_WhiA
pfam03323	GerA
pfam03419	Peptidase_U4
pfam03845	Spore_permease
pfam03862	SpoVA
pfam04014	SpoVT_AbrB
pfam04026	SpoVG
pfam04232	SpoVS
pfam04293	SpoVR
pfam05036	SPOR
pfam05504	Spore_GerAC
pfam06686	SpoIIIAC
pfam06898	YqfD
pfam07070	Spo0M
pfam07228	SpoIIE
pfam07451	SpoVAD
pfam07454	SpoIIP
pfam07873	YabP
pfam08141	SspH
pfam08486	SpoIID
pfam08769	Spo0A_C
pfam08970	Sda
pfam09388	SpoOE-like
pfam09546	Spore_III_AE
pfam09547	Spore_IV_A
pfam09548	Spore_III_AB
pfam09551	Spore_II_R
pfam09560	Spore_YunB
pfam09577	Spore_YpjB
pfam09578	Spore_YabQ
pfam09579	Spore_YtfJ
pfam09580	Spore_YhcN_YlaJ
pfam09581	Spore_III_AF
pfam09671	Spore_GerQ
pfam10298	WhiA_N
pfam10628	CotE
pfam10646	Germane
pfam12116	SpoIIID
pfam12164	SporV_AA
TIGR02764	polysaccharide deacetylase family sporulation protein PdaB
TIGR02840	putative sporulation protein YtaF
TIGR02855	sporulation peptidase YabG
TIGR02871	sporulation integral membrane protein YlbJ
TIGR02872	sporulation integral membrane protein YtvI
TIGR02877	sporulation protein YhbH
COG2002	Regulators of stationary/sporulation gene expression
COG2385	Sporulation protein and related proteins
COG2715	Uncharacterized membrane protein, required for spore maturation in B.subtilis.
COG3773	Cell wall hydrolyses involved in spore germination
COG4326	Sporulation control protein
COG4862	Negative regulator of genetic competence, sporulation and motility
COG5337	Spore coat assembly protein
COG5401	Spore germination protein
COG5577	Spore coat protein
KO:K02490	spo0F two-component system, sporulation family, response regulator, stage sporulation protein F
KO:K03497	parB, spo0J chromosome partitioning protein, ParB family
KO:K03716	splB spore photoproduct lyase
KO:K06012	gpr spore protease
KO:K06294	gerD spore germination protein D
KO:K06314	rsfA prespore-specific regulator
KO:K06320	cgeB spore maturation protein CgeB
KO:K06338	cotSA spore coat protein SA
KO:K06346	jag spoIIIJ-associated protein
KO:K06384	spoIIM stage II sporulation protein M
KO:K06390	spoIIIAA stage III sporulation protein AA
KO:K06396	spoIIIAG stage III sporulation protein AG
KO:K06397	spoIIIAH stage III sporulation protein AH
KO:K06399	spoIVB stage IV sporulation protein B
KO:K06402	spoIVFB stage IV sporulation protein FB
KO:K06404	spoVAB stage V sporulation protein AB
KO:K06405	spoVAC stage V sporulation protein AC
KO:K06407	spoVAE stage V sporulation protein AE
KO:K06409	spoVB stage V sporulation protein B
KO:K06413	spoVK stage V sporulation protein K
KO:K06426	sspI small acid-soluble spore protein I (minor)
KO:K06436	yabG spore coat assemly protein
KO:K07698	kinC two-component system, sporulation family, sensor sporulation kinase C [EC:2.7.13.3]
KO:K08384	spoVD stage V sporulation protein D (sporulation-specific penicillin-binding protein)
