# Supplementary material for: Genome sequence of the pattern forming Paenibacillus vortex bacterium reveals potential for thriving in complex environments
Source: BMC Genomics. 2010 Dec 17;11:710. doi: 10.1186/1471-2164-11-710 (PMC3012674; doi:10.1186/1471-2164-11-710)
Supplement: Additional file 11 — A compiled list of Pfam domains that was used to identify Two-Component System genes is presented. [file 1471-2164-11-710-S11.XLS]

## Sheet: Sheet1
Pfam domains	Description
pfam00512	HisKA
pfam07568	HisKA_2
pfam07730	HisKA_3
pfam07536	HWE_HK
pfam06580	His_kinase
pfam01627	Hpt
pfam00072	Response_reg
