# Supplementary material for: Genome sequence of the pattern forming Paenibacillus vortex bacterium reveals potential for thriving in complex environments
Source: BMC Genomics. 2010 Dec 17;11:710. doi: 10.1186/1471-2164-11-710 (PMC3012674; doi:10.1186/1471-2164-11-710)
Supplement: Additional file 12 — A compiled list of Pfam domains that was used to identify Transcription Factor genes is presented. [file 1471-2164-11-710-S12.XLS]

## Sheet: Sheet1
Pfam	Description
pfam00010	HLH
pfam00046	Homeobox
pfam00096	zf-C2H2
pfam00105	zf-C4
pfam00126	HTH_1
pfam00157	Pou
pfam00165	HTH_AraC
pfam00170	bZIP_1
pfam00178	Ets
pfam00196	GerE
pfam00250	Fork_head
pfam00292	PAX
pfam00313	CSD
pfam00319	SRF-TF
pfam00320	GATA
pfam00325	Crp
pfam00356	LacI
pfam00376	MerR
pfam00392	GntR
pfam00447	HSF_DNA-bind
pfam00486	Trans_reg_C
pfam00554	RHD
pfam00605	IRF
pfam00649	Copper-fist
pfam00751	DM
pfam00847	AP2
pfam00853	Runt
pfam00870	P53
pfam00907	T-box
pfam01022	HTH_5
pfam01047	MarR
pfam01056	Myc_N
pfam01167	Tub
pfam01285	TEA
pfam01316	Arg_repressor
pfam01325	Fe_dep_repress
pfam01340	MetJ
pfam01342	SAND
pfam01371	Trp_repressor
pfam01381	HTH_3
pfam01418	HTH_6
pfam01422	zf-NF-X1
pfam01475	FUR
pfam01530	zf-C2HC
pfam01586	Basic
pfam01638	DUF24
pfam01726	LexA_DNA_bind
pfam01754	zf-A20
pfam01978	TrmB
pfam02045	CBFB_NFYA
pfam02082	Rrf2
pfam02135	zf-TAZ
pfam02232	Alpha_TIF
pfam02236	Viral_DNA_bi
pfam02257	RFX_DNA_binding
pfam02319	E2F_TDP
pfam02362	B3
pfam02365	NAM
pfam02376	CUT
pfam02456	Adeno_IVa2
pfam02467	Whib
pfam02701	zf-Dof
pfam02703	Adeno_E1A
pfam02791	DDT
pfam02864	STAT_bind
pfam02891	zf-MIZ
pfam02892	zf-BED
pfam02928	zf-C5HC2
pfam02944	BESS
pfam02954	HTH_8
pfam03041	Baculo_LEF-2
pfam03106	WRKY
pfam03110	SBP
pfam03131	bZIP_Maf
pfam03299	TF_AP-2
pfam03333	PapB
pfam03343	SART-1
pfam03551	PadR
pfam03584	Herpes_ICP4_N
pfam03615	GCM
pfam03634	TCP
pfam03749	SfsA
pfam03859	CG-1
pfam03869	Arc
pfam03965	Pencillinase_R
pfam04014	SpoVT_AbrB
pfam04024	PspC
pfam04054	Not1
pfam04247	SirB
pfam04299	FMN_bind_2
pfam04353	Rsd_AlgQ
pfam04383	KilA-N
pfam04397	LytTR
pfam04441	Pox_VERT_large
pfam04516	CP2
pfam04606	Ogr_Delta
pfam04689	S1FA
pfam04690	YABBY
pfam04745	Pox_A8
pfam04761	Phage_Treg
pfam04769	MAT_Alpha1
pfam04838	Baculo_LEF5
pfam04873	EIN3
pfam04947	Pox_VLTF3
pfam04967	HTH_10
pfam05043	Mga
pfam05044	Prox1
pfam05110	AF-4
pfam05224	NDT80_PhoG
pfam05225	HTH_psq
pfam05234	UAF_Rrn10
pfam05247	FlhD
pfam05280	FlhC
pfam05290	Baculo_IE-1
pfam05311	Baculo_PP31
pfam05321	HHA
pfam05443	ROS_MUCR
pfam05459	Herpes_UL69
pfam05464	Phi-29_GP4
pfam05718	Pox_int_trans
pfam05764	YL1
pfam05848	CtsR
pfam06018	CodY
pfam06054	CoiA
pfam06069	PerC
pfam06116	RinB
pfam06200	Zim
pfam06320	GCN5L1
pfam06338	ComK
pfam06573	Churchill
pfam06719	AraC_N
pfam06818	Fez1
pfam06839	zf-GRF
pfam06943	zf-LSD1
pfam07093	SGT1
pfam07417	Crl
pfam07704	PSK_trans_fac
pfam07716	bZIP_2
pfam07750	GcrA
pfam07764	Omega_Repress
pfam07879	PHB_acc_N
pfam08220	HTH_DeoR
pfam08222	HTH_CodY
pfam08270	PRD_Mga
pfam08279	HTH_11
pfam08280	HTH_Mga
