# Supplementary material for: Genome sequence of the pattern forming Paenibacillus vortex bacterium reveals potential for thriving in complex environments
Source: BMC Genomics. 2010 Dec 17;11:710. doi: 10.1186/1471-2164-11-710 (PMC3012674; doi:10.1186/1471-2164-11-710)
Supplement: Additional file 13 — A compiled list of COG categories that was used to identify transport related genes is presented. [file 1471-2164-11-710-S13.XLS]

## Sheet: Sheet1
COG	Descrition
COG0025	NhaP-type Na+/H+ and K+/H+ antiporters
COG0053	Predicted Co/Zn/Cd cation transporters
COG0168	Trk-type K+ transport systems, membrane components
COG0226	ABC-type phosphate transport system, periplasmic component
COG0370	Fe2+ transport system protein B
COG0385	Predicted Na+-dependent transporter
COG0387	Ca2+/H+ antiporter
COG0390	ABC-type uncharacterized transport system, permease component
COG0395	ABC-type sugar transport system, permease component
COG0396	ABC-type transport system involved in Fe-S cluster assembly, ATPase component
COG0410	ABC-type branched-chain amino acid transport systems, ATPase component
COG0428	Predicted divalent heavy-metal cations transporter
COG0444	ABC-type dipeptide/oligopeptide/nickel transport system, ATPase component
COG0471	Di- and tricarboxylate transporters
COG0474	Cation transport ATPase
COG0475	Kef-type K+ transport systems, membrane components
COG0488	ATPase components of ABC transporters with duplicated ATPase domains
COG0531	Amino acid transporters
COG0555	ABC-type sulfate transport system, permease component
COG0559	Branched-chain amino acid ABC-type transport system, permease components
COG0569	K+ transport systems, NAD-binding component
COG0573	ABC-type phosphate transport system, permease component
COG0581	ABC-type phosphate transport system, permease component
COG0598	Mg2+ and Co2+ transporters
COG0600	ABC-type nitrate/sulfonate/bicarbonate transport system, permease component
COG0601	ABC-type dipeptide/oligopeptide/nickel transport systems, permease components
COG0609	ABC-type Fe3+-siderophore transport system, permease component
COG0614	ABC-type Fe3+-hydroxamate transport system, periplasmic component
COG0619	ABC-type cobalt transport system, permease component CbiQ and related transporters
COG0651	Formate hydrogenlyase subunit 3/Multisubunit Na+/H+ antiporter, MnhD subunit
COG0659	Sulfate permease and related transporters (MFS superfamily)
COG0683	ABC-type branched-chain amino acid transport systems, periplasmic component
COG0697	Permeases of the drug/metabolite transporter (DMT) superfamily
COG0715	ABC-type nitrate/sulfonate/bicarbonate transport systems, periplasmic components
COG0719	ABC-type transport system involved in Fe-S cluster assembly, permease component
COG0725	ABC-type molybdate transport system, periplasmic component
COG0733	Na+-dependent transporters of the SNF family
COG0747	ABC-type dipeptide transport system, periplasmic component
COG0755	ABC-type transport system involved in cytochrome c biogenesis, permease component
COG0765	ABC-type amino acid transport system, permease component
COG0803	ABC-type metal ion transport system, periplasmic component/surface adhesin
COG0823	Periplasmic component of the Tol biopolymer transport system
COG0833	Amino acid transporters
COG0834	ABC-type amino acid transport/signal transduction systems, periplasmic component/domain
COG1006	Multisubunit Na+/H+ antiporter, MnhC subunit
COG1009	NADH:ubiquinone oxidoreductase subunit 5 (chain L)/Multisubunit Na+/H+ antiporter, MnhA subunit
COG1055	Na+/H+ antiporter NhaD and related arsenite permeases
COG1079	Uncharacterized ABC-type transport system, permease component
COG1101	ABC-type uncharacterized transport system, ATPase component
COG1108	ABC-type Mn2+/Zn2+ transport systems, permease components
COG1115	Na+/alanine symporter
COG1116	ABC-type nitrate/sulfonate/bicarbonate transport system, ATPase component
COG1117	ABC-type phosphate transport system, ATPase component
COG1119	ABC-type molybdenum transport system, ATPase component/photorepair protein PhrA
COG1120	ABC-type cobalamin/Fe3+-siderophores transport systems, ATPase components
COG1121	ABC-type Mn/Zn transport systems, ATPase component
COG1122	ABC-type cobalt transport system, ATPase component
COG1123	ATPase components of various ABC-type transport systems, contain duplicated ATPase
COG1124	ABC-type dipeptide/oligopeptide/nickel transport system, ATPase component
COG1125	ABC-type proline/glycine betaine transport systems, ATPase components
COG1126	ABC-type polar amino acid transport system, ATPase component
COG1129	ABC-type sugar transport system, ATPase component
COG1134	ABC-type polysaccharide/polyol phosphate transport system, ATPase component
COG1135	ABC-type metal ion transport system, ATPase component
COG1172	Ribose/xylose/arabinose/galactoside ABC-type transport systems, permease components
COG1173	ABC-type dipeptide/oligopeptide/nickel transport systems, permease components
COG1174	ABC-type proline/glycine betaine transport systems, permease component
COG1175	ABC-type sugar transport systems, permease components
COG1176	ABC-type spermidine/putrescine transport system, permease component I
COG1177	ABC-type spermidine/putrescine transport system, permease component II
COG1178	ABC-type Fe3+ transport system, permease component
COG1276	Putative copper export protein
COG1277	ABC-type transport system involved in multi-copper enzyme maturation, permease component
COG1283	Na+/phosphate symporter
COG1292	Choline-glycine betaine transporter
COG1301	Na+/H+-dicarboxylate symporters
COG1320	Multisubunit Na+/H+ antiporter, MnhG subunit
COG1392	Phosphate transport regulator (distant homolog of PhoU)
COG1464	ABC-type metal ion transport system, periplasmic component/surface antigen
COG1593	TRAP-type C4-dicarboxylate transport system, large permease component
COG1613	ABC-type sulfate transport system, periplasmic component
COG1638	TRAP-type C4-dicarboxylate transport system, periplasmic component
COG1653	ABC-type sugar transport system, periplasmic component
COG1682	ABC-type polysaccharide/polyol phosphate export systems, permease component
COG1696	Predicted membrane protein involved in D-alanine export
COG1732	Periplasmic glycine betaine/choline-binding (lipo)protein of an ABC-type transport system (osmoprotectant binding protein)
COG1744	Uncharacterized ABC-type transport system, periplasmic component/surface lipoprotein
COG1757	Na+/H+ antiporter
COG1823	Predicted Na+/dicarboxylate symporter
COG1840	ABC-type Fe3+ transport system, periplasmic component
COG1863	Multisubunit Na+/H+ antiporter, MnhE subunit
COG1869	ABC-type ribose transport system, auxiliary component
COG1879	ABC-type sugar transport system, periplasmic component
COG1918	Fe2+ transport system protein A
COG2011	ABC-type metal ion transport system, permease component
COG2059	Chromate transport protein ChrA
COG2060	K+-transporting ATPase, A chain
COG2076	Membrane transporters of cations and cationic drugs
COG2113	ABC-type proline/glycine betaine transport systems, periplasmic components
COG2116	Formate/nitrite family of transporters
COG2156	K+-transporting ATPase, c chain
COG2211	Na+/melibiose symporter and related transporters
COG2212	Multisubunit Na+/H+ antiporter, MnhF subunit
COG2216	High-affinity K+ transport system, ATPase chain B
COG2217	Cation transport ATPase
COG2239	Mg/Co/Ni transporter MgtE (contains CBS domain)
COG2244	Membrane protein involved in the export of O-antigen and teichoic acid
COG2409	Predicted drug exporters of the RND superfamily
COG2610	H+/gluconate symporter and related permeases
COG2984	ABC-type uncharacterized transport system, periplasmic component
COG3090	TRAP-type C4-dicarboxylate transport system, small permease component
COG3127	Predicted ABC-type transport system involved in lysophospholipase L1 biosynthesis, permease component
COG3221	ABC-type phosphate/phosphonate transport system, periplasmic component
COG3263	NhaP-type Na+/H+ and K+/H+ antiporters with a unique C-terminal domain
COG3638	ABC-type phosphate/phosphonate transport system, ATPase component
COG3639	ABC-type phosphate/phosphonate transport system, permease component
COG3694	ABC-type uncharacterized transport system, permease component
COG3833	ABC-type maltose transport systems, permease component
COG3839	ABC-type sugar transport systems, ATPase components
COG3842	ABC-type spermidine/putrescine transport systems, ATPase components
COG3845	ABC-type uncharacterized transport systems, ATPase components
COG4107	ABC-type phosphonate transport system, ATPase component
COG4120	ABC-type uncharacterized transport system, permease component
COG4132	ABC-type uncharacterized transport system, permease component
COG4137	ABC-type uncharacterized transport system, permease component
COG4147	Predicted symporter
COG4149	ABC-type molybdate transport system, permease component
COG4152	ABC-type uncharacterized transport system, ATPase component
COG4166	ABC-type oligopeptide transport system, periplasmic component
COG4175	ABC-type proline/glycine betaine transport system, ATPase component
COG4176	ABC-type proline/glycine betaine transport system, permease component
COG4177	ABC-type branched-chain amino acid transport system, permease component
COG4208	ABC-type sulfate transport system, permease component
COG4209	ABC-type polysaccharide transport system, permease component
COG4211	ABC-type glucose/galactose transport system, permease component
COG4213	ABC-type xylose transport system, periplasmic component
COG4214	ABC-type xylose transport system, permease component
COG4473	Predicted ABC-type exoprotein transport system, permease component
COG4533	ABC-type uncharacterized transport system, periplasmic component
COG4586	ABC-type uncharacterized transport system, ATPase component
COG4587	ABC-type uncharacterized transport system, permease component
COG4591	ABC-type transport system, involved in lipoprotein release, permease component
COG4603	ABC-type uncharacterized transport system, permease component
COG4604	ABC-type enterochelin transport system, ATPase component
COG4605	ABC-type enterochelin transport system, permease component
COG4606	ABC-type enterochelin transport system, permease component
COG4607	ABC-type enterochelin transport system, periplasmic component
COG4608	ABC-type oligopeptide transport system, ATPase component
COG4619	ABC-type uncharacterized transport system, ATPase component
COG4674	Uncharacterized ABC-type transport system, ATPase component
COG4778	ABC-type phosphonate transport system, ATPase component
COG4779	ABC-type enterobactin transport system, permease component
COG4987	ABC-type transport system involved in cytochrome bd biosynthesis, fused ATPase and permease components
COG4988	ABC-type transport system involved in cytochrome bd biosynthesis, ATPase and permease components
COG5295	Autotransporter adhesin
