# Supplementary material for: Genome sequence of the pattern forming Paenibacillus vortex bacterium reveals potential for thriving in complex environments
Source: BMC Genomics. 2010 Dec 17;11:710. doi: 10.1186/1471-2164-11-710 (PMC3012674; doi:10.1186/1471-2164-11-710)
Supplement: Additional file 14 — A compiled list of COG categories that was used to identify defense related genes is presented. [file 1471-2164-11-710-S14.XLS]

## Sheet: Sheet1
COG	Description
COG0534	Na+-driven multidrug efflux pump
COG0577	ABC-type antimicrobial peptide transport system, permease component
COG0841	Cation/multidrug efflux pump
COG0842	ABC-type multidrug transport system, permease component
COG0861	Membrane protein TerC, possibly involved in tellurium resistance
COG1131	ABC-type multidrug transport system, ATPase component
COG1132	ABC-type multidrug transport system, ATPase and permease components
COG1136	ABC-type antimicrobial peptide transport system, ATPase component
COG1296	Predicted branched-chain amino acid permease (azaleucine resistance)
COG1566	Multidrug resistance efflux pump
COG1619	Uncharacterized proteins, homologs of microcin C7 resistance protein MccF
COG1680	Beta-lactamase class C and other penicillin binding proteins
COG1968	Uncharacterized bacitracin resistance protein
COG2274	ABC-type bacteriocin/lantibiotic exporters, contain an N-terminal double-glycine peptidase domain
COG2348	Uncharacterized protein involved in methicillin resistance
COG2367	Beta-lactamase class A
COG2372	Uncharacterized protein, homolog of Cu resistance protein CopC
COG2602	Beta-lactamase class D
COG2720	Uncharacterized vancomycin resistance protein
COG2746	Aminoglycoside N3'-acetyltransferase
COG3023	Negative regulator of beta-lactamase expression
COG3142	Uncharacterized protein involved in copper resistance
COG3510	Cephalosporin hydroxylase
COG3570	Streptomycin 6-kinase
COG3725	Membrane protein required for beta-lactamase induction
COG3853	Uncharacterized protein involved in tellurite resistance
COG3896	Chloramphenicol 3-O-phosphotransferase
COG4100	Cystathionine beta-lyase family protein involved in aluminum resistance
COG4167	ABC-type antimicrobial peptide transport system, ATPase component
COG4168	ABC-type antimicrobial peptide transport system, permease component
COG4170	ABC-type antimicrobial peptide transport system, ATPase component
COG4171	ABC-type antimicrobial peptide transport system, permease component
COG4219	Antirepressor regulating drug resistance, predicted signal transduction N-terminal membrane component
COG4257	Streptogramin lyase
COG4403	Lantibiotic modifying enzyme
COG4452	Inner membrane protein involved in colicin E2 resistance
COG4767	Glycopeptide antibiotics resistance protein
COG4845	Chloramphenicol O-acetyltransferase
